# Supplementary material for: Men’s knowledge, attitude, and barriers towards emergency contraception: A facility based cross-sectional study at King Saud University Medical City
Source: PLoS One. 2021 Apr 26;16(4):e0249292. doi: 10.1371/journal.pone.0249292 (PMC8075244; doi:10.1371/journal.pone.0249292)
Supplement: S1 Fig — (XLS) [file pone.0249292.s001.xls]

## Sheet: Sheet1
FREQUENCIES VARIABLES=NoContraceptionSex3Days recodeknowledgevariableDiagnosis2catg
/STATISTICS=STDDEV MEAN MEDIAN MODE
/ORDER=ANALYSIS.
Frequencies
Notes
Output Created		15-MAR-2020 19:50:03
Comments
Input	Data	D:\d drive\for review\ECP\ResearchCorseGrpA2.sav
	Active Dataset	DataSet1
	Filter	<none>
	Weight	<none>
	Split File	<none>
	N of Rows in Working Data File	461
Missing Value Handling	Definition of Missing	User-defined missing values are treated as missing.
	Cases Used	Statistics are based on all cases with valid data.
Syntax		FREQUENCIES VARIABLES=NoContraceptionSex3Days recodeknowledgevariableDiagnosis2catg /STATISTICS=STDDEV MEAN MEDIAN MODE /ORDER=ANALYSIS.
Resources	Processor Time	00:00:00.02
	Elapsed Time	00:00:00.02
[DataSet1] D:\d drive\for review\ECP\ResearchCorseGrpA2.sav
Statistics
		NoContraceptionSex3Days	recodeknowledgevariableDiagnosis2catg
N	Valid	461	461
	Missing	0	0
Mean		2.50325	1.8308
Median		3	2
Mode		3	2
Std. Deviation		0.767895	0.375333
Frequency Table
NoContraceptionSex3Days
		Frequency	Percent	Valid Percent	Cumulative Percent
Valid	yes	78	16.9197	16.9197	16.9197
	no	73	15.8351	15.8351	32.7549
	i dont know	310	67.2451	67.2451	100
	Total	461	100	100
recodeknowledgevariableDiagnosis2catg
		Frequency	Percent	Valid Percent	Cumulative Percent
Valid	no knowledge	78	16.9197	16.9197	16.9197
	2.00	383	83.0803	83.0803	100
	Total	461	100	100
FREQUENCIES VARIABLES=NoContraceptionSex3Days recodeknowledgevariableDiagnosis2catg
/STATISTICS=STDDEV MEAN MEDIAN MODE
/ORDER=ANALYSIS.
Frequencies
Notes
Output Created		15-MAR-2020 19:51:48
Comments
Input	Data	D:\d drive\for review\ECP\ResearchCorseGrpA2.sav
	Active Dataset	DataSet1
	Filter	<none>
	Weight	<none>
	Split File	<none>
	N of Rows in Working Data File	461
Missing Value Handling	Definition of Missing	User-defined missing values are treated as missing.
	Cases Used	Statistics are based on all cases with valid data.
Syntax		FREQUENCIES VARIABLES=NoContraceptionSex3Days recodeknowledgevariableDiagnosis2catg /STATISTICS=STDDEV MEAN MEDIAN MODE /ORDER=ANALYSIS.
Resources	Processor Time	00:00:00.00
	Elapsed Time	00:00:00.00
[DataSet1] D:\d drive\for review\ECP\ResearchCorseGrpA2.sav
Statistics
		NoContraceptionSex3Days	recodeknowledgevariableDiagnosis2catg
N	Valid	461	461
	Missing	0	0
Mean		2.50325	1.8308
Median		3	2
Mode		3	2
Std. Deviation		0.767895	0.375333
Frequency Table
NoContraceptionSex3Days
		Frequency	Percent	Valid Percent	Cumulative Percent
Valid	yes	78	16.9197	16.9197	16.9197
	no	73	15.8351	15.8351	32.7549
	i dont know	310	67.2451	67.2451	100
	Total	461	100	100
recodeknowledgevariableDiagnosis2catg
		Frequency	Percent	Valid Percent	Cumulative Percent
Valid	knowledgeable	78	16.9197	16.9197	16.9197
	no knowledge	383	83.0803	83.0803	100
	Total	461	100	100
FREQUENCIES VARIABLES=Condom IUD OralContraceptive ProgestroInjection WithdrawlMethod EmergencyContraception
/STATISTICS=STDDEV VARIANCE RANGE MINIMUM MAXIMUM MEAN MEDIAN MODE
/ORDER=ANALYSIS.
Frequencies
Notes
Output Created		15-MAR-2020 19:52:45
Comments
Input	Data	D:\d drive\for review\ECP\ResearchCorseGrpA2.sav
	Active Dataset	DataSet1
	Filter	<none>
	Weight	<none>
	Split File	<none>
	N of Rows in Working Data File	461
Missing Value Handling	Definition of Missing	User-defined missing values are treated as missing.
	Cases Used	Statistics are based on all cases with valid data.
Syntax		FREQUENCIES VARIABLES=Condom IUD OralContraceptive ProgestroInjection WithdrawlMethod EmergencyContraception /STATISTICS=STDDEV VARIANCE RANGE MINIMUM MAXIMUM MEAN MEDIAN MODE /ORDER=ANALYSIS.
Resources	Processor Time	00:00:00.02
	Elapsed Time	00:00:00.02
[DataSet1] D:\d drive\for review\ECP\ResearchCorseGrpA2.sav
Statistics
		Condom	IUD	OralContraceptive	ProgestroInjection	WithdrawlMethod	EmergencyContraception
N	Valid	461	461	461	461	461	461
	Missing	0	0	0	0	0	0
Mean		1.0564	1.18655	1.21692	1.58568	1.55531	1.81996
Median		1	1	1	2	2	2
Mode		1	1	1	2	2	2
Std. Deviation		0.230941	0.389974	0.412595	0.493139	0.497471	0.384641
Variance		0.053334	0.15208	0.170235	0.243186	0.247477	0.147949
Range		1	1	1	1	1	1
Minimum		1	1	1	1	1	1
Maximum		2	2	2	2	2	2
Frequency Table
Condom
		Frequency	Percent	Valid Percent	Cumulative Percent
Valid	yes	435	94.3601	94.3601	94.3601
	no	26	5.63991	5.63991	100
	Total	461	100	100
IUD
		Frequency	Percent	Valid Percent	Cumulative Percent
Valid	yes	375	81.3449	81.3449	81.3449
	no	86	18.6551	18.6551	100
	Total	461	100	100
OralContraceptive
		Frequency	Percent	Valid Percent	Cumulative Percent
Valid	yes	361	78.308	78.308	78.308
	no	100	21.692	21.692	100
	Total	461	100	100
ProgestroInjection
		Frequency	Percent	Valid Percent	Cumulative Percent
Valid	yes	191	41.4317	41.4317	41.4317
	no	270	58.5683	58.5683	100
	Total	461	100	100
WithdrawlMethod
		Frequency	Percent	Valid Percent	Cumulative Percent
Valid	yes	205	44.4685	44.4685	44.4685
	no	256	55.5315	55.5315	100
	Total	461	100	100
EmergencyContraception
		Frequency	Percent	Valid Percent	Cumulative Percent
Valid	yes	83	18.0043	18.0043	18.0043
	no	378	81.9957	81.9957	100
	Total	461	100	100
FREQUENCIES VARIABLES=recodeknowledgevariableDiagnosis2catg Magzine Friend FamilyMember Tv Doc Interner BestTimingECP AskYourWifeToDo WhyToUseECP WhenCanWifesUseECP
/STATISTICS=STDDEV VARIANCE RANGE MINIMUM MAXIMUM MEAN MEDIAN MODE
/ORDER=ANALYSIS.
Frequencies
Notes
Output Created		15-MAR-2020 19:57:10
Comments
Input	Data	D:\d drive\for review\ECP\ResearchCorseGrpA2.sav
	Active Dataset	DataSet1
	Filter	<none>
	Weight	<none>
	Split File	<none>
	N of Rows in Working Data File	461
Missing Value Handling	Definition of Missing	User-defined missing values are treated as missing.
	Cases Used	Statistics are based on all cases with valid data.
Syntax		FREQUENCIES VARIABLES=recodeknowledgevariableDiagnosis2catg Magzine Friend FamilyMember Tv Doc Interner BestTimingECP AskYourWifeToDo WhyToUseECP WhenCanWifesUseECP /STATISTICS=STDDEV VARIANCE RANGE MINIMUM MAXIMUM MEAN MEDIAN MODE /ORDER=ANALYSIS.
Resources	Processor Time	00:00:00.02
	Elapsed Time	00:00:00.02
[DataSet1] D:\d drive\for review\ECP\ResearchCorseGrpA2.sav
Statistics
		recodeknowledgevariableDiagnosis2catg	Magzine	Friend	FamilyMember	Tv	Doc	Interner	BestTimingECP	AskYourWifeToDo	WhyToUseECP	WhenCanWifesUseECP
N	Valid	461	83	83	83	83	83	83	83	83	83	83
	Missing	0	378	378	378	378	378	378	378	378	378	378
Mean		1.8308	1.91566	1.84337	1.79518	1.84337	1.68675	1.75904	1.74699	2.21687	2.43373	2.26506
Median		2	2	2	2	2	2	2	1	2	2	2
Mode		2	2	2	2	2	2	2	1	2	2	2
Std. Deviation		0.375333	0.279582	0.365658	0.406023	0.365658	0.466636	0.430268	0.947955	0.870214	0.54533	0.766435
Variance		0.140875	0.0781663	0.133706	0.164855	0.133706	0.217749	0.185131	0.898619	0.757273	0.297385	0.587423
Range		1	1	1	1	1	1	1	2	5	2	3
Minimum		1	1	1	1	1	1	1	1	1	1	1
Maximum		2	2	2	2	2	2	2	3	6	3	4
Frequency Table
recodeknowledgevariableDiagnosis2catg
		Frequency	Percent	Valid Percent	Cumulative Percent
Valid	knowledgeable	78	16.9197	16.9197	16.9197
	no knowledge	383	83.0803	83.0803	100
	Total	461	100	100
Magzine
		Frequency	Percent	Valid Percent	Cumulative Percent
Valid	yes	7	1.51844	8.43373	8.43373
	no	76	16.4859	91.5663	100
	Total	83	18.0043	100
Missing	System	378	81.9957
Total		461	100
Friend
		Frequency	Percent	Valid Percent	Cumulative Percent
Valid	yes	13	2.81996	15.6627	15.6627
	no	70	15.1844	84.3373	100
	Total	83	18.0043	100
Missing	System	378	81.9957
Total		461	100
FamilyMember
		Frequency	Percent	Valid Percent	Cumulative Percent
Valid	yes	17	3.68764	20.4819	20.4819
	no	66	14.3167	79.5181	100
	Total	83	18.0043	100
Missing	System	378	81.9957
Total		461	100
Tv
		Frequency	Percent	Valid Percent	Cumulative Percent
Valid	yes	13	2.81996	15.6627	15.6627
	no	70	15.1844	84.3373	100
	Total	83	18.0043	100
Missing	System	378	81.9957
Total		461	100
Doc
		Frequency	Percent	Valid Percent	Cumulative Percent
Valid	yes	26	5.63991	31.3253	31.3253
	no	57	12.3644	68.6747	100
	Total	83	18.0043	100
Missing	System	378	81.9957
Total		461	100
Interner
		Frequency	Percent	Valid Percent	Cumulative Percent
Valid	yes	20	4.33839	24.0964	24.0964
	no	63	13.6659	75.9036	100
	Total	83	18.0043	100
Missing	System	378	81.9957
Total		461	100
BestTimingECP
		Frequency	Percent	Valid Percent	Cumulative Percent
Valid	less than 72h	50	10.846	60.241	60.241
	more than 72h	4	0.867679	4.81928	65.0602
	i dont know	29	6.29067	34.9398	100
	Total	83	18.0043	100
Missing	System	378	81.9957
Total		461	100
AskYourWifeToDo
		Frequency	Percent	Valid Percent	Cumulative Percent
Valid	ask her to take extra pill	12	2.60304	14.4578	14.4578
	ask to use EC	47	10.1952	56.6265	71.0843
	ask to use IUD	22	4.77223	26.506	97.5904
	pray	2	0.433839	2.40964	100
	Total	83	18.0043	100
Missing	System	378	81.9957
Total		461	100
WhyToUseECP
		Frequency	Percent	Valid Percent	Cumulative Percent
Valid	prevent abortion	2	0.433839	2.40964	2.40964
	prevent unwanted pregnancy	43	9.32755	51.8072	54.2169
	for birth spacing	38	8.24295	45.7831	100
	Total	83	18.0043	100
Missing	System	378	81.9957
Total		461	100
WhenCanWifesUseECP
		Frequency	Percent	Valid Percent	Cumulative Percent
Valid	condom break	12	2.60304	14.4578	14.4578
	forgot to take pill	41	8.89371	49.3976	63.8554
	failed withdrawal ejaculation	26	5.63991	31.3253	95.1807
	failure of barrier method	4	0.867679	4.81928	100
	Total	83	18.0043	100
Missing	System	378	81.9957
Total		461	100
FREQUENCIES VARIABLES=IsECPavalible YouCanObtainECP ECPneedsConsultation DoYouHaveToConsult TestBeforeUsingECP HaveYouUsedECP
/STATISTICS=STDDEV VARIANCE RANGE MINIMUM MAXIMUM MEAN MEDIAN MODE
/ORDER=ANALYSIS.
Frequencies
Notes
Output Created		15-MAR-2020 19:59:55
Comments
Input	Data	D:\d drive\for review\ECP\ResearchCorseGrpA2.sav
	Active Dataset	DataSet1
	Filter	<none>
	Weight	<none>
	Split File	<none>
	N of Rows in Working Data File	461
Missing Value Handling	Definition of Missing	User-defined missing values are treated as missing.
	Cases Used	Statistics are based on all cases with valid data.
Syntax		FREQUENCIES VARIABLES=IsECPavalible YouCanObtainECP ECPneedsConsultation DoYouHaveToConsult TestBeforeUsingECP HaveYouUsedECP /STATISTICS=STDDEV VARIANCE RANGE MINIMUM MAXIMUM MEAN MEDIAN MODE /ORDER=ANALYSIS.
Resources	Processor Time	00:00:00.02
	Elapsed Time	00:00:00.02
[DataSet1] D:\d drive\for review\ECP\ResearchCorseGrpA2.sav
Statistics
		IsECPavalible	YouCanObtainECP	ECPneedsConsultation	DoYouHaveToConsult	TestBeforeUsingECP	HaveYouUsedECP
N	Valid	83	83	83	83	83	83
	Missing	378	378	378	378	378	378
Mean		1.33735	2.36145	1.14458	1.26506	1.28916	1.6988
Median		1	3	1	1	1	2
Mode		1	1	1	1	1	2
Std. Deviation		0.475679	1.17472	0.353813	0.586106	0.456127	0.46157
Variance		0.226271	1.37996	0.125184	0.34352	0.208052	0.213047
Range		1	3	1	2	1	1
Minimum		1	1	1	1	1	1
Maximum		2	4	2	3	2	2
Frequency Table
IsECPavalible
		Frequency	Percent	Valid Percent	Cumulative Percent
Valid	yes	55	11.9306	66.2651	66.2651
	no	28	6.07375	33.7349	100
	Total	83	18.0043	100
Missing	System	378	81.9957
Total		461	100
YouCanObtainECP
		Frequency	Percent	Valid Percent	Cumulative Percent
Valid	goverment hospital	30	6.50759	36.1446	36.1446
	private hospital	10	2.1692	12.0482	48.1928
	pharmacy	26	5.63991	31.3253	79.5181
	i dont know	17	3.68764	20.4819	100
	Total	83	18.0043	100
Missing	System	378	81.9957
Total		461	100
ECPneedsConsultation
		Frequency	Percent	Valid Percent	Cumulative Percent
Valid	yes	71	15.4013	85.5422	85.5422
	no	12	2.60304	14.4578	100
	Total	83	18.0043	100
Missing	System	378	81.9957
Total		461	100
DoYouHaveToConsult
		Frequency	Percent	Valid Percent	Cumulative Percent
Valid	with dr advice	67	14.5336	80.7229	80.7229
	with Pharmacist advice	10	2.1692	12.0482	92.7711
	without any advice	6	1.30152	7.22892	100
	Total	83	18.0043	100
Missing	System	378	81.9957
Total		461	100
TestBeforeUsingECP
		Frequency	Percent	Valid Percent	Cumulative Percent
Valid	yes	59	12.7983	71.0843	71.0843
	no	24	5.20607	28.9157	100
	Total	83	18.0043	100
Missing	System	378	81.9957
Total		461	100
HaveYouUsedECP
		Frequency	Percent	Valid Percent	Cumulative Percent
Valid	yes	25	5.42299	30.1205	30.1205
	no	58	12.5813	69.8795	100
	Total	83	18.0043	100
Missing	System	378	81.9957
Total		461	100
CROSSTABS
/TABLES=recodegae2catg recodemaritalstatus recodeeducation recodenumberofkids recodejob BY recodeknowledgevariableDiagnosis2catg
/FORMAT=AVALUE TABLES
/STATISTICS=CHISQ RISK
/CELLS=COUNT ROW COLUMN
/COUNT ROUND CELL.
Crosstabs
Notes
Output Created		15-MAR-2020 20:00:07
Comments
Input	Data	D:\d drive\for review\ECP\ResearchCorseGrpA2.sav
	Active Dataset	DataSet1
	Filter	<none>
	Weight	<none>
	Split File	<none>
	N of Rows in Working Data File	461
Missing Value Handling	Definition of Missing	User-defined missing values are treated as missing.
	Cases Used	Statistics for each table are based on all the cases with valid data in the specified range(s) for all variables in each table.
Syntax		CROSSTABS /TABLES=recodegae2catg recodemaritalstatus recodeeducation recodenumberofkids recodejob BY recodeknowledgevariableDiagnosis2catg /FORMAT=AVALUE TABLES /STATISTICS=CHISQ RISK /CELLS=COUNT ROW COLUMN /COUNT ROUND CELL.
Resources	Processor Time	00:00:00.02
	Elapsed Time	00:00:00.02
	Dimensions Requested	2
	Cells Available	174734
[DataSet1] D:\d drive\for review\ECP\ResearchCorseGrpA2.sav
Case Processing Summary
	Cases
	Valid		Missing		Total
	N	Percent	N	Percent	N	Percent
recodegae2catg * recodeknowledgevariableDiagnosis2catg	461	1	0	0	461	1
recodemaritalstatus * recodeknowledgevariableDiagnosis2catg	461	1	0	0	461	1
recodeeducation * recodeknowledgevariableDiagnosis2catg	461	1	0	0	461	1
recodenumberofkids * recodeknowledgevariableDiagnosis2catg	461	1	0	0	461	1
recodejob * recodeknowledgevariableDiagnosis2catg	461	1	0	0	461	1
recodegae2catg * recodeknowledgevariableDiagnosis2catg
Crosstab
			recodeknowledgevariableDiagnosis2catg		Total
			knowledgeable	no knowledge
recodegae2catg	=<37 years	Count	40	215	255
		% within recodegae2catg	0.156863	0.843137	1
		% within recodeknowledgevariableDiagnosis2catg	0.512821	0.561358	0.553145
	=>38 years	Count	38	168	206
		% within recodegae2catg	0.184466	0.815534	1
		% within recodeknowledgevariableDiagnosis2catg	0.487179	0.438642	0.446855
Total		Count	78	383	461
		% within recodegae2catg	0.169197	0.830803	1
		% within recodeknowledgevariableDiagnosis2catg	1	1	1
Chi-Square Tests
	Value	df	Asymp. Sig. (2-sided)	Exact Sig. (2-sided)	Exact Sig. (1-sided)
Pearson Chi-Square	.618a	1	0.431925
Continuity Correctionb	0.436882	1	0.508631
Likelihood Ratio	0.615381	1	0.432769
Fisher's Exact Test				0.455137	0.253874
Linear-by-Linear Association	0.616301	1	0.432425
N of Valid Cases	461
a. 0 cells (.0%) have expected count less than 5. The minimum expected count is 34.85.
b. Computed only for a 2x2 table
Risk Estimate
	Value	95% Confidence Interval
		Lower	Upper
Odds Ratio for recodegae2catg (=<37 years / =>38 years)	0.822521	0.505054	1.33954
For cohort recodeknowledgevariableDiagnosis2catg = knowledgeable	0.850361	0.567599	1.27399
For cohort recodeknowledgevariableDiagnosis2catg = no knowledge	1.03385	0.950751	1.12421
N of Valid Cases	461
recodemaritalstatus * recodeknowledgevariableDiagnosis2catg
Crosstab
			recodeknowledgevariableDiagnosis2catg		Total
			knowledgeable	no knowledge
recodemaritalstatus	married or divorced	Count	60	311	371
		% within recodemaritalstatus	0.161725	0.838275	1
		% within recodeknowledgevariableDiagnosis2catg	0.769231	0.81201	0.804772
	unmarried	Count	18	72	90
		% within recodemaritalstatus	0.2	0.8	1
		% within recodeknowledgevariableDiagnosis2catg	0.230769	0.18799	0.195228
Total		Count	78	383	461
		% within recodemaritalstatus	0.169197	0.830803	1
		% within recodeknowledgevariableDiagnosis2catg	1	1	1
Chi-Square Tests
	Value	df	Asymp. Sig. (2-sided)	Exact Sig. (2-sided)	Exact Sig. (1-sided)
Pearson Chi-Square	.755a	1	0.384949
Continuity Correctionb	0.507107	1	0.476394
Likelihood Ratio	0.729789	1	0.392952
Fisher's Exact Test				0.432985	0.235041
Linear-by-Linear Association	0.753199	1	0.385465
N of Valid Cases	461
a. 0 cells (.0%) have expected count less than 5. The minimum expected count is 15.23.
b. Computed only for a 2x2 table
Risk Estimate
	Value	95% Confidence Interval
		Lower	Upper
Odds Ratio for recodemaritalstatus (married or divorced / unmarried)	0.771704	0.429584	1.38629
For cohort recodeknowledgevariableDiagnosis2catg = knowledgeable	0.808625	0.503521	1.29861
For cohort recodeknowledgevariableDiagnosis2catg = no knowledge	1.04784	0.9363	1.17268
N of Valid Cases	461
recodeeducation * recodeknowledgevariableDiagnosis2catg
Crosstab
			recodeknowledgevariableDiagnosis2catg		Total
			knowledgeable	no knowledge
recodeeducation	secondary and low	Count	17	98	115
		% within recodeeducation	0.147826	0.852174	1
		% within recodeknowledgevariableDiagnosis2catg	0.217949	0.255875	0.249458
	university and above	Count	61	285	346
		% within recodeeducation	0.176301	0.823699	1
		% within recodeknowledgevariableDiagnosis2catg	0.782051	0.744125	0.750542
Total		Count	78	383	461
		% within recodeeducation	0.169197	0.830803	1
		% within recodeknowledgevariableDiagnosis2catg	1	1	1
Chi-Square Tests
	Value	df	Asymp. Sig. (2-sided)	Exact Sig. (2-sided)	Exact Sig. (1-sided)
Pearson Chi-Square	.498a	1	0.480449
Continuity Correctionb	0.315884	1	0.574092
Likelihood Ratio	0.509919	1	0.475174
Fisher's Exact Test				0.566392	0.290957
Linear-by-Linear Association	0.496764	1	0.480925
N of Valid Cases	461
a. 0 cells (.0%) have expected count less than 5. The minimum expected count is 19.46.
b. Computed only for a 2x2 table
Risk Estimate
	Value	95% Confidence Interval
		Lower	Upper
Odds Ratio for recodeeducation (secondary and low / university and above)	0.810472	0.451752	1.45404
For cohort recodeknowledgevariableDiagnosis2catg = knowledgeable	0.838489	0.511423	1.37472
For cohort recodeknowledgevariableDiagnosis2catg = no knowledge	1.03457	0.945153	1.13244
N of Valid Cases	461
recodenumberofkids * recodeknowledgevariableDiagnosis2catg
Crosstab
			recodeknowledgevariableDiagnosis2catg		Total
			knowledgeable	no knowledge
recodenumberofkids	no children	Count	24	101	125
		% within recodenumberofkids	0.192	0.808	1
		% within recodeknowledgevariableDiagnosis2catg	0.307692	0.263708	0.27115
	1 - 3 children	Count	33	207	240
		% within recodenumberofkids	0.1375	0.8625	1
		% within recodeknowledgevariableDiagnosis2catg	0.423077	0.54047	0.520607
	more than 3 children	Count	21	75	96
		% within recodenumberofkids	0.21875	0.78125	1
		% within recodeknowledgevariableDiagnosis2catg	0.269231	0.195822	0.208243
Total		Count	78	383	461
		% within recodenumberofkids	0.169197	0.830803	1
		% within recodeknowledgevariableDiagnosis2catg	1	1	1
Chi-Square Tests
	Value	df	Asymp. Sig. (2-sided)
Pearson Chi-Square	3.855a	2	0.145534
Likelihood Ratio	3.82081	2	0.14802
Linear-by-Linear Association	0.117747	1	0.731491
N of Valid Cases	461
a. 0 cells (.0%) have expected count less than 5. The minimum expected count is 16.24.
Risk Estimate
	Value
Odds Ratio for recodenumberofkids (no children / 1 - 3 children)	a
a. Risk Estimate statistics cannot be computed. They are only computed for a 2*2 table without empty cells.
recodejob * recodeknowledgevariableDiagnosis2catg
Crosstab
			recodeknowledgevariableDiagnosis2catg		Total
			knowledgeable	no knowledge
recodejob	working	Count	64	325	389
		% within recodejob	0.164524	0.835476	1
		% within recodeknowledgevariableDiagnosis2catg	0.820513	0.848564	0.843818
	retired	Count	11	35	46
		% within recodejob	0.23913	0.76087	1
		% within recodeknowledgevariableDiagnosis2catg	0.141026	0.0913838	0.0997831
	unemployed	Count	3	23	26
		% within recodejob	0.115385	0.884615	1
		% within recodeknowledgevariableDiagnosis2catg	0.0384615	0.0600522	0.0563991
Total		Count	78	383	461
		% within recodejob	0.169197	0.830803	1
		% within recodeknowledgevariableDiagnosis2catg	1	1	1
Chi-Square Tests
	Value	df	Asymp. Sig. (2-sided)
Pearson Chi-Square	2.196a	2	0.333462
Likelihood Ratio	2.10673	2	0.348762
Linear-by-Linear Association	0.00963222	1	0.921818
N of Valid Cases	461
a. 1 cells (16.7%) have expected count less than 5. The minimum expected count is 4.40.
Risk Estimate
	Value
Odds Ratio for recodejob (working / retired)	a
a. Risk Estimate statistics cannot be computed. They are only computed for a 2*2 table without empty cells.
CROSSTABS
/TABLES=shouldECPBeAdvertised ECPwithNoPrescription AreYouShyAskECP ECPdecisionForWho ECPfromPharmacyOrClinc MenBeingAbleBuyECP AskWifeToUseECP KeepECPatHome MenWhoBuyECPCanPreventUnplannedPregnancy RecommendMenToBuyECP EmbarresedToBuyECP Religion Culture DeficultToAccess SideEffect Cost BY recodeknowledgevariableDiagnosis2catg
/FORMAT=AVALUE TABLES
/STATISTICS=CHISQ RISK
/CELLS=COUNT ROW COLUMN
/COUNT ROUND CELL.
Crosstabs
Notes
Output Created		15-MAR-2020 20:00:51
Comments
Input	Data	D:\d drive\for review\ECP\ResearchCorseGrpA2.sav
	Active Dataset	DataSet1
	Filter	<none>
	Weight	<none>
	Split File	<none>
	N of Rows in Working Data File	461
Missing Value Handling	Definition of Missing	User-defined missing values are treated as missing.
	Cases Used	Statistics for each table are based on all the cases with valid data in the specified range(s) for all variables in each table.
Syntax		CROSSTABS /TABLES=shouldECPBeAdvertised ECPwithNoPrescription AreYouShyAskECP ECPdecisionForWho ECPfromPharmacyOrClinc MenBeingAbleBuyECP AskWifeToUseECP KeepECPatHome MenWhoBuyECPCanPreventUnplannedPregnancy RecommendMenToBuyECP EmbarresedToBuyECP Religion Culture DeficultToAccess SideEffect Cost BY recodeknowledgevariableDiagnosis2catg /FORMAT=AVALUE TABLES /STATISTICS=CHISQ RISK /CELLS=COUNT R…
Resources	Processor Time	00:00:00.09
	Elapsed Time	00:00:00.09
	Dimensions Requested	2
	Cells Available	174734
[DataSet1] D:\d drive\for review\ECP\ResearchCorseGrpA2.sav
Case Processing Summary
	Cases
	Valid		Missing		Total
	N	Percent	N	Percent	N	Percent
shouldECPBeAdvertised * recodeknowledgevariableDiagnosis2catg	461	1	0	0	461	1
ECPwithNoPrescription * recodeknowledgevariableDiagnosis2catg	461	1	0	0	461	1
AreYouShyAskECP * recodeknowledgevariableDiagnosis2catg	461	1	0	0	461	1
ECPdecisionForWho * recodeknowledgevariableDiagnosis2catg	461	1	0	0	461	1
ECPfromPharmacyOrClinc * recodeknowledgevariableDiagnosis2catg	461	1	0	0	461	1
MenBeingAbleBuyECP * recodeknowledgevariableDiagnosis2catg	461	1	0	0	461	1
AskWifeToUseECP * recodeknowledgevariableDiagnosis2catg	461	1	0	0	461	1
KeepECPatHome * recodeknowledgevariableDiagnosis2catg	461	1	0	0	461	1
MenWhoBuyECPCanPreventUnplannedPregnancy * recodeknowledgevariableDiagnosis2catg	461	1	0	0	461	1
RecommendMenToBuyECP * recodeknowledgevariableDiagnosis2catg	461	1	0	0	461	1
EmbarresedToBuyECP * recodeknowledgevariableDiagnosis2catg	461	1	0	0	461	1
Religion * recodeknowledgevariableDiagnosis2catg	461	1	0	0	461	1
Culture * recodeknowledgevariableDiagnosis2catg	461	1	0	0	461	1
DeficultToAccess * recodeknowledgevariableDiagnosis2catg	461	1	0	0	461	1
SideEffect * recodeknowledgevariableDiagnosis2catg	461	1	0	0	461	1
Cost * recodeknowledgevariableDiagnosis2catg	461	1	0	0	461	1
shouldECPBeAdvertised * recodeknowledgevariableDiagnosis2catg
Crosstab
			recodeknowledgevariableDiagnosis2catg		Total
			knowledgeable	no knowledge
shouldECPBeAdvertised	yes	Count	54	229	283
		% within shouldECPBeAdvertised	0.190813	0.809187	1
		% within recodeknowledgevariableDiagnosis2catg	0.692308	0.597911	0.613883
	no	Count	24	154	178
		% within shouldECPBeAdvertised	0.134831	0.865169	1
		% within recodeknowledgevariableDiagnosis2catg	0.307692	0.402089	0.386117
Total		Count	78	383	461
		% within shouldECPBeAdvertised	0.169197	0.830803	1
		% within recodeknowledgevariableDiagnosis2catg	1	1	1
Chi-Square Tests
	Value	df	Asymp. Sig. (2-sided)	Exact Sig. (2-sided)	Exact Sig. (1-sided)
Pearson Chi-Square	2.436a	1	0.118569
Continuity Correctionb	2.05415	1	0.151792
Likelihood Ratio	2.49667	1	0.114087
Fisher's Exact Test				0.127305	0.0747246
Linear-by-Linear Association	2.43084	1	0.118969
N of Valid Cases	461
a. 0 cells (.0%) have expected count less than 5. The minimum expected count is 30.12.
b. Computed only for a 2x2 table
Risk Estimate
	Value	95% Confidence Interval
		Lower	Upper
Odds Ratio for shouldECPBeAdvertised (yes / no)	1.5131	0.897399	2.55123
For cohort recodeknowledgevariableDiagnosis2catg = knowledgeable	1.41519	0.908917	2.20347
For cohort recodeknowledgevariableDiagnosis2catg = no knowledge	0.935294	0.862506	1.01423
N of Valid Cases	461
ECPwithNoPrescription * recodeknowledgevariableDiagnosis2catg
Crosstab
			recodeknowledgevariableDiagnosis2catg		Total
			knowledgeable	no knowledge
ECPwithNoPrescription	yes	Count	29	82	111
		% within ECPwithNoPrescription	0.261261	0.738739	1
		% within recodeknowledgevariableDiagnosis2catg	0.371795	0.214099	0.240781
	no	Count	49	301	350
		% within ECPwithNoPrescription	0.14	0.86	1
		% within recodeknowledgevariableDiagnosis2catg	0.628205	0.785901	0.759219
Total		Count	78	383	461
		% within ECPwithNoPrescription	0.169197	0.830803	1
		% within recodeknowledgevariableDiagnosis2catg	1	1	1
Chi-Square Tests
	Value	df	Asymp. Sig. (2-sided)	Exact Sig. (2-sided)	Exact Sig. (1-sided)
Pearson Chi-Square	8.815a	1	0.00298696
Continuity Correctionb	7.97388	1	0.00474572
Likelihood Ratio	8.16659	1	0.00426691
Fisher's Exact Test				0.00535593	0.00311528
Linear-by-Linear Association	8.79629	1	0.00301843
N of Valid Cases	461
a. 0 cells (.0%) have expected count less than 5. The minimum expected count is 18.78.
b. Computed only for a 2x2 table
Risk Estimate
	Value	95% Confidence Interval
		Lower	Upper
Odds Ratio for ECPwithNoPrescription (yes / no)	2.17247	1.29149	3.65441
For cohort recodeknowledgevariableDiagnosis2catg = knowledgeable	1.86615	1.24276	2.80225
For cohort recodeknowledgevariableDiagnosis2catg = no knowledge	0.858999	0.763059	0.967
N of Valid Cases	461
AreYouShyAskECP * recodeknowledgevariableDiagnosis2catg
Crosstab
			recodeknowledgevariableDiagnosis2catg		Total
			knowledgeable	no knowledge
AreYouShyAskECP	yes	Count	14	111	125
		% within AreYouShyAskECP	0.112	0.888	1
		% within recodeknowledgevariableDiagnosis2catg	0.179487	0.289817	0.27115
	no	Count	64	272	336
		% within AreYouShyAskECP	0.190476	0.809524	1
		% within recodeknowledgevariableDiagnosis2catg	0.820513	0.710183	0.72885
Total		Count	78	383	461
		% within AreYouShyAskECP	0.169197	0.830803	1
		% within recodeknowledgevariableDiagnosis2catg	1	1	1
Chi-Square Tests
	Value	df	Asymp. Sig. (2-sided)	Exact Sig. (2-sided)	Exact Sig. (1-sided)
Pearson Chi-Square	3.991a	1	0.0457312
Continuity Correctionb	3.45272	1	0.0631479
Likelihood Ratio	4.27715	1	0.038628
Fisher's Exact Test				0.050481	0.0286401
Linear-by-Linear Association	3.98281	1	0.0459668
N of Valid Cases	461
a. 0 cells (.0%) have expected count less than 5. The minimum expected count is 21.15.
b. Computed only for a 2x2 table
Risk Estimate
	Value	95% Confidence Interval
		Lower	Upper
Odds Ratio for AreYouShyAskECP (yes / no)	0.536036	0.28865	0.995442
For cohort recodeknowledgevariableDiagnosis2catg = knowledgeable	0.588	0.342451	1.00962
For cohort recodeknowledgevariableDiagnosis2catg = no knowledge	1.09694	1.01156	1.18953
N of Valid Cases	461
ECPdecisionForWho * recodeknowledgevariableDiagnosis2catg
Crosstab
			recodeknowledgevariableDiagnosis2catg		Total
			knowledgeable	no knowledge
ECPdecisionForWho	male partner	Count	3	30	33
		% within ECPdecisionForWho	0.0909091	0.909091	1
		% within recodeknowledgevariableDiagnosis2catg	0.0384615	0.078329	0.0715835
	female partner	Count	3	22	25
		% within ECPdecisionForWho	0.12	0.88	1
		% within recodeknowledgevariableDiagnosis2catg	0.0384615	0.0574413	0.0542299
	both	Count	72	331	403
		% within ECPdecisionForWho	0.17866	0.82134	1
		% within recodeknowledgevariableDiagnosis2catg	0.923077	0.86423	0.874187
Total		Count	78	383	461
		% within ECPdecisionForWho	0.169197	0.830803	1
		% within recodeknowledgevariableDiagnosis2catg	1	1	1
Chi-Square Tests
	Value	df	Asymp. Sig. (2-sided)
Pearson Chi-Square	2.126a	2	0.345415
Likelihood Ratio	2.3988	2	0.301375
Linear-by-Linear Association	2.08921	1	0.148342
N of Valid Cases	461
a. 1 cells (16.7%) have expected count less than 5. The minimum expected count is 4.23.
Risk Estimate
	Value
Odds Ratio for ECPdecisionForWho (male partner / female partner)	a
a. Risk Estimate statistics cannot be computed. They are only computed for a 2*2 table without empty cells.
ECPfromPharmacyOrClinc * recodeknowledgevariableDiagnosis2catg
Crosstab
			recodeknowledgevariableDiagnosis2catg		Total
			knowledgeable	no knowledge
ECPfromPharmacyOrClinc	yes	Count	55	237	292
		% within ECPfromPharmacyOrClinc	0.188356	0.811644	1
		% within recodeknowledgevariableDiagnosis2catg	0.705128	0.618799	0.633406
	no	Count	23	146	169
		% within ECPfromPharmacyOrClinc	0.136095	0.863905	1
		% within recodeknowledgevariableDiagnosis2catg	0.294872	0.381201	0.366594
Total		Count	78	383	461
		% within ECPfromPharmacyOrClinc	0.169197	0.830803	1
		% within recodeknowledgevariableDiagnosis2catg	1	1	1
Chi-Square Tests
	Value	df	Asymp. Sig. (2-sided)	Exact Sig. (2-sided)	Exact Sig. (1-sided)
Pearson Chi-Square	2.080a	1	0.149251
Continuity Correctionb	1.72472	1	0.189086
Likelihood Ratio	2.13466	1	0.144003
Fisher's Exact Test				0.158422	0.0934477
Linear-by-Linear Association	2.07538	1	0.149693
N of Valid Cases	461
a. 0 cells (.0%) have expected count less than 5. The minimum expected count is 28.59.
b. Computed only for a 2x2 table
Risk Estimate
	Value	95% Confidence Interval
		Lower	Upper
Odds Ratio for ECPfromPharmacyOrClinc (yes / no)	1.47312	0.86833	2.49916
For cohort recodeknowledgevariableDiagnosis2catg = knowledgeable	1.38401	0.883979	2.16688
For cohort recodeknowledgevariableDiagnosis2catg = no knowledge	0.939506	0.866018	1.01923
N of Valid Cases	461
MenBeingAbleBuyECP * recodeknowledgevariableDiagnosis2catg
Crosstab
			recodeknowledgevariableDiagnosis2catg		Total
			knowledgeable	no knowledge
MenBeingAbleBuyECP	yes	Count	62	272	334
		% within MenBeingAbleBuyECP	0.185629	0.814371	1
		% within recodeknowledgevariableDiagnosis2catg	0.794872	0.710183	0.724512
	no	Count	16	111	127
		% within MenBeingAbleBuyECP	0.125984	0.874016	1
		% within recodeknowledgevariableDiagnosis2catg	0.205128	0.289817	0.275488
Total		Count	78	383	461
		% within MenBeingAbleBuyECP	0.169197	0.830803	1
		% within recodeknowledgevariableDiagnosis2catg	1	1	1
Chi-Square Tests
	Value	df	Asymp. Sig. (2-sided)	Exact Sig. (2-sided)	Exact Sig. (1-sided)
Pearson Chi-Square	2.329a	1	0.127015
Continuity Correctionb	1.92364	1	0.165456
Likelihood Ratio	2.44545	1	0.117866
Fisher's Exact Test				0.163838	0.080451
Linear-by-Linear Association	2.32357	1	0.127427
N of Valid Cases	461
a. 0 cells (.0%) have expected count less than 5. The minimum expected count is 21.49.
b. Computed only for a 2x2 table
Risk Estimate
	Value	95% Confidence Interval
		Lower	Upper
Odds Ratio for MenBeingAbleBuyECP (yes / no)	1.58134	0.874595	2.8592
For cohort recodeknowledgevariableDiagnosis2catg = knowledgeable	1.47343	0.884613	2.45417
For cohort recodeknowledgevariableDiagnosis2catg = no knowledge	0.931758	0.857068	1.01296
N of Valid Cases	461
AskWifeToUseECP * recodeknowledgevariableDiagnosis2catg
Crosstab
			recodeknowledgevariableDiagnosis2catg		Total
			knowledgeable	no knowledge
AskWifeToUseECP	yes	Count	46	187	233
		% within AskWifeToUseECP	0.197425	0.802575	1
		% within recodeknowledgevariableDiagnosis2catg	0.589744	0.488251	0.505423
	no	Count	32	196	228
		% within AskWifeToUseECP	0.140351	0.859649	1
		% within recodeknowledgevariableDiagnosis2catg	0.410256	0.511749	0.494577
Total		Count	78	383	461
		% within AskWifeToUseECP	0.169197	0.830803	1
		% within recodeknowledgevariableDiagnosis2catg	1	1	1
Chi-Square Tests
	Value	df	Asymp. Sig. (2-sided)	Exact Sig. (2-sided)	Exact Sig. (1-sided)
Pearson Chi-Square	2.670a	1	0.102231
Continuity Correctionb	2.27981	1	0.131068
Likelihood Ratio	2.68377	1	0.101376
Fisher's Exact Test				0.107837	0.0653033
Linear-by-Linear Association	2.6646	1	0.102604
N of Valid Cases	461
a. 0 cells (.0%) have expected count less than 5. The minimum expected count is 38.58.
b. Computed only for a 2x2 table
Risk Estimate
	Value	95% Confidence Interval
		Lower	Upper
Odds Ratio for AskWifeToUseECP (yes / no)	1.50668	0.919665	2.4684
For cohort recodeknowledgevariableDiagnosis2catg = knowledgeable	1.40665	0.931122	2.12504
For cohort recodeknowledgevariableDiagnosis2catg = no knowledge	0.933608	0.859676	1.0139
N of Valid Cases	461
KeepECPatHome * recodeknowledgevariableDiagnosis2catg
Crosstab
			recodeknowledgevariableDiagnosis2catg		Total
			knowledgeable	no knowledge
KeepECPatHome	yes	Count	53	220	273
		% within KeepECPatHome	0.194139	0.805861	1
		% within recodeknowledgevariableDiagnosis2catg	0.679487	0.574413	0.592191
	no	Count	25	163	188
		% within KeepECPatHome	0.132979	0.867021	1
		% within recodeknowledgevariableDiagnosis2catg	0.320513	0.425587	0.407809
Total		Count	78	383	461
		% within KeepECPatHome	0.169197	0.830803	1
		% within recodeknowledgevariableDiagnosis2catg	1	1	1
Chi-Square Tests
	Value	df	Asymp. Sig. (2-sided)	Exact Sig. (2-sided)	Exact Sig. (1-sided)
Pearson Chi-Square	2.963a	1	0.085212
Continuity Correctionb	2.54346	1	0.110752
Likelihood Ratio	3.03126	1	0.0816746
Fisher's Exact Test				0.100309	0.0542473
Linear-by-Linear Association	2.95615	1	0.0855514
N of Valid Cases	461
a. 0 cells (.0%) have expected count less than 5. The minimum expected count is 31.81.
b. Computed only for a 2x2 table
Risk Estimate
	Value	95% Confidence Interval
		Lower	Upper
Odds Ratio for KeepECPatHome (yes / no)	1.57073	0.936746	2.63378
For cohort recodeknowledgevariableDiagnosis2catg = knowledgeable	1.45993	0.942354	2.26177
For cohort recodeknowledgevariableDiagnosis2catg = no knowledge	0.929459	0.857338	1.00765
N of Valid Cases	461
MenWhoBuyECPCanPreventUnplannedPregnancy * recodeknowledgevariableDiagnosis2catg
Crosstab
			recodeknowledgevariableDiagnosis2catg		Total
			knowledgeable	no knowledge
MenWhoBuyECPCanPreventUnplannedPregnancy	yes	Count	62	238	300
		% within MenWhoBuyECPCanPreventUnplannedPregnancy	0.206667	0.793333	1
		% within recodeknowledgevariableDiagnosis2catg	0.794872	0.62141	0.650759
	no	Count	16	145	161
		% within MenWhoBuyECPCanPreventUnplannedPregnancy	0.0993789	0.900621	1
		% within recodeknowledgevariableDiagnosis2catg	0.205128	0.37859	0.349241
Total		Count	78	383	461
		% within MenWhoBuyECPCanPreventUnplannedPregnancy	0.169197	0.830803	1
		% within recodeknowledgevariableDiagnosis2catg	1	1	1
Chi-Square Tests
	Value	df	Asymp. Sig. (2-sided)	Exact Sig. (2-sided)	Exact Sig. (1-sided)
Pearson Chi-Square	8.579a	1	0.00339994
Continuity Correctionb	7.83311	1	0.00512979
Likelihood Ratio	9.21106	1	0.00240558
Fisher's Exact Test				0.00391634	0.00197501
Linear-by-Linear Association	8.56076	1	0.00343487
N of Valid Cases	461
a. 0 cells (.0%) have expected count less than 5. The minimum expected count is 27.24.
b. Computed only for a 2x2 table
Risk Estimate
	Value	95% Confidence Interval
		Lower	Upper
Odds Ratio for MenWhoBuyECPCanPreventUnplannedPregnancy (yes / no)	2.36082	1.31247	4.24655
For cohort recodeknowledgevariableDiagnosis2catg = knowledgeable	2.07958	1.24236	3.48101
For cohort recodeknowledgevariableDiagnosis2catg = no knowledge	0.880874	0.815383	0.951624
N of Valid Cases	461
RecommendMenToBuyECP * recodeknowledgevariableDiagnosis2catg
Crosstab
			recodeknowledgevariableDiagnosis2catg		Total
			knowledgeable	no knowledge
RecommendMenToBuyECP	yes	Count	58	240	298
		% within RecommendMenToBuyECP	0.194631	0.805369	1
		% within recodeknowledgevariableDiagnosis2catg	0.74359	0.626632	0.646421
	no	Count	20	143	163
		% within RecommendMenToBuyECP	0.122699	0.877301	1
		% within recodeknowledgevariableDiagnosis2catg	0.25641	0.373368	0.353579
Total		Count	78	383	461
		% within RecommendMenToBuyECP	0.169197	0.830803	1
		% within recodeknowledgevariableDiagnosis2catg	1	1	1
Chi-Square Tests
	Value	df	Asymp. Sig. (2-sided)	Exact Sig. (2-sided)	Exact Sig. (1-sided)
Pearson Chi-Square	3.878a	1	0.048912
Continuity Correctionb	3.38354	1	0.0658506
Likelihood Ratio	4.04226	1	0.0443743
Fisher's Exact Test				0.0519463	0.0311243
Linear-by-Linear Association	3.86996	1	0.0491577
N of Valid Cases	461
a. 0 cells (.0%) have expected count less than 5. The minimum expected count is 27.58.
b. Computed only for a 2x2 table
Risk Estimate
	Value	95% Confidence Interval
		Lower	Upper
Odds Ratio for RecommendMenToBuyECP (yes / no)	1.72792	0.998125	2.99131
For cohort recodeknowledgevariableDiagnosis2catg = knowledgeable	1.58624	0.990407	2.54053
For cohort recodeknowledgevariableDiagnosis2catg = no knowledge	0.918008	0.847368	0.994537
N of Valid Cases	461
EmbarresedToBuyECP * recodeknowledgevariableDiagnosis2catg
Crosstab
			recodeknowledgevariableDiagnosis2catg		Total
			knowledgeable	no knowledge
EmbarresedToBuyECP	yes	Count	26	159	185
		% within EmbarresedToBuyECP	0.140541	0.859459	1
		% within recodeknowledgevariableDiagnosis2catg	0.333333	0.415144	0.401302
	no	Count	52	224	276
		% within EmbarresedToBuyECP	0.188406	0.811594	1
		% within recodeknowledgevariableDiagnosis2catg	0.666667	0.584856	0.598698
Total		Count	78	383	461
		% within EmbarresedToBuyECP	0.169197	0.830803	1
		% within recodeknowledgevariableDiagnosis2catg	1	1	1
Chi-Square Tests
	Value	df	Asymp. Sig. (2-sided)	Exact Sig. (2-sided)	Exact Sig. (1-sided)
Pearson Chi-Square	1.805a	1	0.179083
Continuity Correctionb	1.48076	1	0.223655
Likelihood Ratio	1.83802	1	0.175183
Fisher's Exact Test				0.205603	0.111222
Linear-by-Linear Association	1.8013	1	0.179555
N of Valid Cases	461
a. 0 cells (.0%) have expected count less than 5. The minimum expected count is 31.30.
b. Computed only for a 2x2 table
Risk Estimate
	Value	95% Confidence Interval
		Lower	Upper
Odds Ratio for EmbarresedToBuyECP (yes / no)	0.704403	0.421821	1.17629
For cohort recodeknowledgevariableDiagnosis2catg = knowledgeable	0.745946	0.484098	1.14943
For cohort recodeknowledgevariableDiagnosis2catg = no knowledge	1.05898	0.976188	1.14879
N of Valid Cases	461
Religion * recodeknowledgevariableDiagnosis2catg
Crosstab
			recodeknowledgevariableDiagnosis2catg		Total
			knowledgeable	no knowledge
Religion	yes	Count	24	132	156
		% within Religion	0.153846	0.846154	1
		% within recodeknowledgevariableDiagnosis2catg	0.307692	0.344648	0.338395
	no	Count	54	251	305
		% within Religion	0.177049	0.822951	1
		% within recodeknowledgevariableDiagnosis2catg	0.692308	0.655352	0.661605
Total		Count	78	383	461
		% within Religion	0.169197	0.830803	1
		% within recodeknowledgevariableDiagnosis2catg	1	1	1
Chi-Square Tests
	Value	df	Asymp. Sig. (2-sided)	Exact Sig. (2-sided)	Exact Sig. (1-sided)
Pearson Chi-Square	.395a	1	0.529529
Continuity Correctionb	0.247462	1	0.618868
Likelihood Ratio	0.400303	1	0.526933
Fisher's Exact Test				0.600173	0.312067
Linear-by-Linear Association	0.394437	1	0.529976
N of Valid Cases	461
a. 0 cells (.0%) have expected count less than 5. The minimum expected count is 26.39.
b. Computed only for a 2x2 table
Risk Estimate
	Value	95% Confidence Interval
		Lower	Upper
Odds Ratio for Religion (yes / no)	0.845118	0.499943	1.42861
For cohort recodeknowledgevariableDiagnosis2catg = knowledgeable	0.868946	0.559392	1.3498
For cohort recodeknowledgevariableDiagnosis2catg = no knowledge	1.02819	0.944622	1.11916
N of Valid Cases	461
Culture * recodeknowledgevariableDiagnosis2catg
Crosstab
			recodeknowledgevariableDiagnosis2catg		Total
			knowledgeable	no knowledge
Culture	yes	Count	6	81	87
		% within Culture	0.0689655	0.931034	1
		% within recodeknowledgevariableDiagnosis2catg	0.0769231	0.211488	0.18872
	no	Count	72	302	374
		% within Culture	0.192513	0.807487	1
		% within recodeknowledgevariableDiagnosis2catg	0.923077	0.788512	0.81128
Total		Count	78	383	461
		% within Culture	0.169197	0.830803	1
		% within recodeknowledgevariableDiagnosis2catg	1	1	1
Chi-Square Tests
	Value	df	Asymp. Sig. (2-sided)	Exact Sig. (2-sided)	Exact Sig. (1-sided)
Pearson Chi-Square	7.664a	1	0.00563261
Continuity Correctionb	6.81052	1	0.00906222
Likelihood Ratio	9.07998	1	0.00258422
Fisher's Exact Test				0.00412241	0.00261286
Linear-by-Linear Association	7.64761	1	0.00568476
N of Valid Cases	461
a. 0 cells (.0%) have expected count less than 5. The minimum expected count is 14.72.
b. Computed only for a 2x2 table
Risk Estimate
	Value	95% Confidence Interval
		Lower	Upper
Odds Ratio for Culture (yes / no)	0.3107	0.130405	0.740266
For cohort recodeknowledgevariableDiagnosis2catg = knowledgeable	0.358238	0.16105	0.796859
For cohort recodeknowledgevariableDiagnosis2catg = no knowledge	1.153	1.06902	1.24358
N of Valid Cases	461
DeficultToAccess * recodeknowledgevariableDiagnosis2catg
Crosstab
			recodeknowledgevariableDiagnosis2catg		Total
			knowledgeable	no knowledge
DeficultToAccess	yes	Count	15	79	94
		% within DeficultToAccess	0.159574	0.840426	1
		% within recodeknowledgevariableDiagnosis2catg	0.192308	0.206266	0.203905
	no	Count	63	304	367
		% within DeficultToAccess	0.171662	0.828338	1
		% within recodeknowledgevariableDiagnosis2catg	0.807692	0.793734	0.796095
Total		Count	78	383	461
		% within DeficultToAccess	0.169197	0.830803	1
		% within recodeknowledgevariableDiagnosis2catg	1	1	1
Chi-Square Tests
	Value	df	Asymp. Sig. (2-sided)	Exact Sig. (2-sided)	Exact Sig. (1-sided)
Pearson Chi-Square	.078a	1	0.780324
Continuity Correctionb	0.0155586	1	0.900734
Likelihood Ratio	0.0786861	1	0.779086
Fisher's Exact Test				0.877961	0.458383
Linear-by-Linear Association	0.0776145	1	0.780557
N of Valid Cases	461
a. 0 cells (.0%) have expected count less than 5. The minimum expected count is 15.90.
b. Computed only for a 2x2 table
Risk Estimate
	Value	95% Confidence Interval
		Lower	Upper
Odds Ratio for DeficultToAccess (yes / no)	0.916215	0.495299	1.69483
For cohort recodeknowledgevariableDiagnosis2catg = knowledgeable	0.929585	0.55515	1.55656
For cohort recodeknowledgevariableDiagnosis2catg = no knowledge	1.01459	0.918369	1.1209
N of Valid Cases	461
SideEffect * recodeknowledgevariableDiagnosis2catg
Crosstab
			recodeknowledgevariableDiagnosis2catg		Total
			knowledgeable	no knowledge
SideEffect	yes	Count	37	149	186
		% within SideEffect	0.198925	0.801075	1
		% within recodeknowledgevariableDiagnosis2catg	0.474359	0.389034	0.403471
	no	Count	41	234	275
		% within SideEffect	0.149091	0.850909	1
		% within recodeknowledgevariableDiagnosis2catg	0.525641	0.610966	0.596529
Total		Count	78	383	461
		% within SideEffect	0.169197	0.830803	1
		% within recodeknowledgevariableDiagnosis2catg	1	1	1
Chi-Square Tests
	Value	df	Asymp. Sig. (2-sided)	Exact Sig. (2-sided)	Exact Sig. (1-sided)
Pearson Chi-Square	1.960a	1	0.161491
Continuity Correctionb	1.62172	1	0.202852
Likelihood Ratio	1.93687	1	0.164009
Fisher's Exact Test				0.166083	0.101899
Linear-by-Linear Association	1.95595	1	0.161947
N of Valid Cases	461
a. 0 cells (.0%) have expected count less than 5. The minimum expected count is 31.47.
b. Computed only for a 2x2 table
Risk Estimate
	Value	95% Confidence Interval
		Lower	Upper
Odds Ratio for SideEffect (yes / no)	1.41725	0.868588	2.3125
For cohort recodeknowledgevariableDiagnosis2catg = knowledgeable	1.33425	0.891159	1.99765
For cohort recodeknowledgevariableDiagnosis2catg = no knowledge	0.941435	0.862956	1.02705
N of Valid Cases	461
Cost * recodeknowledgevariableDiagnosis2catg
Crosstab
			recodeknowledgevariableDiagnosis2catg		Total
			knowledgeable	no knowledge
Cost	yes	Count	6	44	50
		% within Cost	0.12	0.88	1
		% within recodeknowledgevariableDiagnosis2catg	0.0769231	0.114883	0.10846
	no	Count	72	339	411
		% within Cost	0.175182	0.824818	1
		% within recodeknowledgevariableDiagnosis2catg	0.923077	0.885117	0.89154
Total		Count	78	383	461
		% within Cost	0.169197	0.830803	1
		% within recodeknowledgevariableDiagnosis2catg	1	1	1
Chi-Square Tests
	Value	df	Asymp. Sig. (2-sided)	Exact Sig. (2-sided)	Exact Sig. (1-sided)
Pearson Chi-Square	.966a	1	0.325766
Continuity Correctionb	0.612988	1	0.433665
Likelihood Ratio	1.04349	1	0.307011
Fisher's Exact Test				0.425139	0.22103
Linear-by-Linear Association	0.96356	1	0.326292
N of Valid Cases	461
a. 0 cells (.0%) have expected count less than 5. The minimum expected count is 8.46.
b. Computed only for a 2x2 table
Risk Estimate
	Value	95% Confidence Interval
		Lower	Upper
Odds Ratio for Cost (yes / no)	0.642045	0.26364	1.56358
For cohort recodeknowledgevariableDiagnosis2catg = knowledgeable	0.685	0.314205	1.49337
For cohort recodeknowledgevariableDiagnosis2catg = no knowledge	1.0669	0.954209	1.19291
N of Valid Cases	461
CROSSTABS
/TABLES=DesireForHavingChildren Nationality BY recodeknowledgevariableDiagnosis2catg
/FORMAT=AVALUE TABLES
/STATISTICS=CHISQ RISK
/CELLS=COUNT ROW COLUMN
/COUNT ROUND CELL.
Crosstabs
Notes
Output Created		15-MAR-2020 22:23:33
Comments
Input	Data	D:\d drive\for review\ECP\ResearchCorseGrpA2.sav
	Active Dataset	DataSet1
	Filter	<none>
	Weight	<none>
	Split File	<none>
	N of Rows in Working Data File	461
Missing Value Handling	Definition of Missing	User-defined missing values are treated as missing.
	Cases Used	Statistics for each table are based on all the cases with valid data in the specified range(s) for all variables in each table.
Syntax		CROSSTABS /TABLES=DesireForHavingChildren Nationality BY recodeknowledgevariableDiagnosis2catg /FORMAT=AVALUE TABLES /STATISTICS=CHISQ RISK /CELLS=COUNT ROW COLUMN /COUNT ROUND CELL.
Resources	Processor Time	00:00:00.02
	Elapsed Time	00:00:00.03
	Dimensions Requested	2
	Cells Available	174734
[DataSet1] D:\d drive\for review\ECP\ResearchCorseGrpA2.sav
Case Processing Summary
	Cases
	Valid		Missing		Total
	N	Percent	N	Percent	N	Percent
DesireForHavingChildren * recodeknowledgevariableDiagnosis2catg	461	1	0	0	461	1
Nationality * recodeknowledgevariableDiagnosis2catg	461	1	0	0	461	1
DesireForHavingChildren * recodeknowledgevariableDiagnosis2catg
Crosstab
			recodeknowledgevariableDiagnosis2catg		Total
			knowledgeable	no knowledge
DesireForHavingChildren	yes	Count	45	222	267
		% within DesireForHavingChildren	0.168539	0.831461	1
		% within recodeknowledgevariableDiagnosis2catg	0.576923	0.579634	0.579176
	no	Count	33	161	194
		% within DesireForHavingChildren	0.170103	0.829897	1
		% within recodeknowledgevariableDiagnosis2catg	0.423077	0.420366	0.420824
Total		Count	78	383	461
		% within DesireForHavingChildren	0.169197	0.830803	1
		% within recodeknowledgevariableDiagnosis2catg	1	1	1
Chi-Square Tests
	Value	df	Asymp. Sig. (2-sided)	Exact Sig. (2-sided)	Exact Sig. (1-sided)
Pearson Chi-Square	.002a	1	0.964736
Continuity Correctionb	0	1	1
Likelihood Ratio	0.00195388	1	0.964743
Fisher's Exact Test				1	0.530744
Linear-by-Linear Association	0.00195039	1	0.964774
N of Valid Cases	461
a. 0 cells (.0%) have expected count less than 5. The minimum expected count is 32.82.
b. Computed only for a 2x2 table
Risk Estimate
	Value	95% Confidence Interval
		Lower	Upper
Odds Ratio for DesireForHavingChildren (yes / no)	0.988943	0.604106	1.61894
For cohort recodeknowledgevariableDiagnosis2catg = knowledgeable	0.990807	0.657963	1.49203
For cohort recodeknowledgevariableDiagnosis2catg = no knowledge	1.00188	0.921609	1.08915
N of Valid Cases	461
Nationality * recodeknowledgevariableDiagnosis2catg
Crosstab
			recodeknowledgevariableDiagnosis2catg		Total
			knowledgeable	no knowledge
Nationality	saudi	Count	76	367	443
		% within Nationality	0.171558	0.828442	1
		% within recodeknowledgevariableDiagnosis2catg	0.974359	0.958225	0.960954
	non saudi	Count	2	16	18
		% within Nationality	0.111111	0.888889	1
		% within recodeknowledgevariableDiagnosis2catg	0.025641	0.0417755	0.0390456
Total		Count	78	383	461
		% within Nationality	0.169197	0.830803	1
		% within recodeknowledgevariableDiagnosis2catg	1	1	1
Chi-Square Tests
	Value	df	Asymp. Sig. (2-sided)	Exact Sig. (2-sided)	Exact Sig. (1-sided)
Pearson Chi-Square	.450a	1	0.502525
Continuity Correctionb	0.122407	1	0.726438
Likelihood Ratio	0.497909	1	0.48042
Fisher's Exact Test				0.750048	0.387348
Linear-by-Linear Association	0.448624	1	0.502989
N of Valid Cases	461
a. 1 cells (25.0%) have expected count less than 5. The minimum expected count is 3.05.
b. Computed only for a 2x2 table
Risk Estimate
	Value	95% Confidence Interval
		Lower	Upper
Odds Ratio for Nationality (saudi / non saudi)	1.65668	0.373152	7.3551
For cohort recodeknowledgevariableDiagnosis2catg = knowledgeable	1.54402	0.411403	5.79478
For cohort recodeknowledgevariableDiagnosis2catg = no knowledge	0.931998	0.787287	1.10331
N of Valid Cases	461

## Sheet: charts
	Yes	No
Condom	435	26
IUCD	375	86
Oral contraceptives	361	100
Injections	191	270
Withdrawal methods	205	256
Emergency Contraception	83	378
