# Supplementary material for: Men’s knowledge, attitude, and barriers towards emergency contraception: A facility based cross-sectional study at King Saud University Medical City
Source: PLoS One. 2021 Apr 26;16(4):e0249292. doi: 10.1371/journal.pone.0249292 (PMC8075244; doi:10.1371/journal.pone.0249292)
Supplement: S1 Data — (XLSX) [file pone.0249292.s002.xlsx]

## Sheet: Sheet1
Age	MaritalStatus	HowManyKids	DesireForHavingChildren	Nationality	Education	Job	Income	Condom	IUD	OralContraceptive	ProgestroInjection	WithdrawlMethod	EmergencyContraception	NoContraceptionSex3Days	KnowledgeEmergencyConraception	Magzine	Friend	FamilyMember	Tv	Doc	Interner	BestTimingECP	AskYourWifeToDo	WhyToUseECP	WhenCanWifesUseECP	IsECPavalible	YouCanObtainECP	ECPneedsConsultation	DoYouHaveToConsult	TestBeforeUsingECP	HaveYouUsedECP	shouldECPBeAdvertised	ECPwithNoPrescription	ECPfromPharmacyOrClinc	MenBeingAbleBuyECP	AskWifeToUseECP	MenWhoBuyECPCanPreventUnplannedPregnancy	RecommendMenToBuyECP	EmbarresedToBuyECP	Religion	Culture	DeficultToAccess	SideEffect	Cost	AreYouShyAskECP	ECPdecisionForWho	KeepECPatHome
55	1	5	1	1	5	1	3	1	1	2	1	1	2	3	2																	1	2	1	1	1	1	1	1	2	2	2	1	2	2	3	1
20	2	1	2	1	4	4	1	2	2	2	2	2	1	3	1	2	2	2	2	2	2	3	2	2	2	1	4	1	1	1	2	1	2	1	1	2	2	2	1	2	2	2	1	1	2	3	2
44	1	4	2	1	4	1	3	1	1	2	2	2	2	2	2																	1	1	1	1	1	1	1	2	2	1	2	2	2	1	3	1
35	1	4	1	1	3	2	3	1	1	1	1	1	1	2	1	2	2	2	1	2	2	3	1	3	2	1	1	1	1	1	1	1	2	1	1	2	1	1	2	1	1	2	2	2	2	3	1
26	1	3	2	1	4	1	3	1	1	2	1	1	2	3	2																	1	2	2	1	2	1	1	2	2	2	1	1	2	2	3	1
30	1	2	1	1	3	1	2	1	1	2	2	1	2	3	2																	1	2	1	1	2	2	1	2	2	2	2	2	2	2	3	1
30	1	3	2	1	5	1	2	1	1	1	1	2	1	1	1	2	2	2	1	1	2	1	2	3	3	1	1	1	1	1	2	1	1	1	1	1	1	1	2	2	2	2	1	1	2	3	1
26	1	1	2	1	4	2	1	1	1	1	2	2	2	1	2																	1	1	1	1	1	1	1	2	2	2	1	2	2	2	3	1
52	1	5	1	1	4	3	3	1	1	1	1	2	2	3	2																	1	2	2	1	2	1	2	1	1	2	2	2	2	2	3	2
65	1	5	1	1	3	3	2	1	1	1	1	1	2	3	2																	1	1	1	1	1	1	1	2	2	2	2	2	2	2	3	1
52	1	4	2	1	2	1	3	2	2	2	2	2	2	3	2																	2	2	1	1	1	1	2	1	2	1	2	1	2	1	3	1
54	1	4	1	1	3	1	3	1	1	1	1	2	2	3	2																	2	2	1	1	1	1	1	2	2	2	2	1	2	2	3	1
40	1	5	1	1	4	1	3	1	1	1	2	2	2	3	2																	2	1	2	1	2	2	2	1	2	1	2	2	2	1	3	2
40	1	3	1	1	5	1	3	1	1	1	1	1	2	3	2																	1	1	1	1	2	1	2	1	2	1	2	2	2	2	3	1
30	1	3	1	1	4	1	2	1	1	2	2	2	2	3	2																	1	2	2	1	2	2	1	2	2	1	2	2	2	2	3	1
40	1	4	2	1	4	2	3	1	1	1	2	2	2	2	2																	1	2	2	1	2	1	1	2	2	2	2	1	2	2	3	1
60	1	4	2	1	3	3	3	1	1	2	1	2	2	2	2																	2	2	1	1	1	2	1	2	1	2	2	2	2	1	3	2
22	2	1	2	1	4	2	2	1	1	2	2	2	2	3	2																	2	2	1	1	1	1	1	2	2	2	2	1	2	2	3	1
32	1	2	2	1	5	1	3	1	1	1	2	2	2	3	2																	2	2	2	1	2	1	2	2	2	2	2	1	2	2	3	2
50	1	4	2	1	4	1	3	1	1	1	1	1	1	2	1	2	2	2	2	1	2	1	3	3	2	1	2	1	2	1	2	2	1	1	1	2	1	1	2	2	1	2	2	2	2	3	2
37	1	4	2	1	4	2	3	1	1	2	2	1	2	3	2																	1	2	1	2	1	1	1	1	2	2	2	2	2	2	3	2
54	1	5	1	1	3	1	3	1	1	1	1	2	2	3	2																	2	2	2	1	2	2	2	2	2	2	2	2	2	1	3	1
24	2	1	2	1	4	4	1	1	1	2	2	2	2	1	2																	1	1	1	1	1	2	1	1	1	2	1	2	2	1	3	1
42	1	4	1	1	3	1	3	1	1	2	2	1	2	3	2																	2	2	1	1	1	2	1	1	1	2	2	2	2	1	3	1
36	1	2	1	1	2	2	1	2	2	2	2	2	2	3	2																	2	2	2	1	2	2	1	1	1	2	2	2	2	1	3	2
35	3	3	2	1	2	1	2	1	1	1	2	2	2	3	2																	2	2	2	1	2	1	1	1	2	2	1	2	2	2	3	1
35	2	1	2	1	4	1	2	1	1	1	2	1	2	3	2																	2	1	1	1	2	1	1	1	1	2	2	2	2	2	3	1
45	1	4	1	2	4	2	2	1	1	2	2	2	2	1	2																	1	2	2	1	2	1	2	2	2	2	1	2	2	2	3	1
29	1	3	1	1	4	1	2	1	1	1	2	1	2	2	2																	1	2	2	2	2	1	2	2	2	2	1	2	2	2	3	1
53	1	5	1	1	2	1	1	1	1	2	2	1	2	3	2																	2	2	2	2	2	2	2	1	1	1	2	2	1	1	1	2
46	1	5	1	1	3	1	2	1	1	1	2	1	2	3	2																	2	2	2	2	2	2	2	1	1	2	1	2	1	1	1	2
33	1	4	1	1	4	2	2	1	1	1	1	1	2	3	2																	1	2	1	2	2	1	1	2	2	2	1	2	2	2	3	1
42	1	4	1	1	3	1	2	1	1	2	2	1	2	3	2																	2	2	1	1	1	1	1	1	2	2	1	2	1	2	3	1
30	1	3	1	1	5	1	3	1	1	1	1	1	2	3	2																	1	1	2	1	1	1	1	2	2	2	1	2	2	2	3	1
40	1	5	2	1	3	2	2	1	1	1	2	1	2	2	2																	1	1	2	1	1	1	1	2	2	2	1	2	1	2	1	1
36	1	3	1	1	4	1	3	1	1	2	2	2	2	2	2																	1	1	2	1	1	1	1	2	2	2	1	1	2	2	3	1
43	1	4	1	1	3	1	3	1	1	2	2	2	2	1	2																	1	1	1	2	2	2	2	1	2	1	2	1	2	1	3	2
50	1	5	2	1	4	1	2	1	1	1	1	1	2	3	2																	1	2	1	2	1	1	1	2	2	2	1	1	2	2	3	1
61	1	4	2	2	5	3	3	1	1	1	2	1	1	1	1	2	2	1	2	2	1	1	2	2	2	1	2	1	1	1	2	2	2	1	1	2	1	1	1	2	2	2	2	2	2	3	1
20	2	1	2	1	4	1	1	1	2	1	2	1	2	3	2																	2	1	1	1	1	1	1	1	2	2	2	2	2	1	3	1
42	1	5	2	1	4	2	2	1	1	1	1	2	2	3	2																	1	2	1	1	1	1	1	1	1	1	2	2	2	1	3	1
23	2	1	2	1	4	4	1	2	2	2	2	2	2	3	2																	1	2	1	1	1	1	1	2	2	1	2	1	2	2	3	2
30	1	2	1	1	4	1	2	1	1	1	2	2	2	2	2																	1	2	1	1	2	1	1	2	1	1	2	2	2	2	3	2
34	1	1	1	1	4	1	3	1	1	1	1	2	2	3	2																	2	2	1	1	2	2	2	1	2	2	2	1	2	1	3	2
29	1	2	1	1	5	1	2	1	1	1	1	2	2	3	2																	2	2	1	1	1	2	2	2	2	2	2	1	2	2	3	2
45	1	3	1	1	4	1	2	1	1	2	2	2	2	3	2																	1	2	2	1	2	2	2	2	1	2	2	2	2	2	3	1
45	1	2	1	1	3	1	3	1	2	2	2	2	2	3	2																	1	2	1	1	1	1	2	1	1	1	1	2	2	1	3	1
52	1	5	1	1	3	3	3	1	1	1	2	2	2	3	2																	1	1	1	1	2	1	2	1	1	2	2	2	2	1	3	2
34	1	3	2	1	4	1	2	1	1	1	2	2	2	3	2																	1	1	1	1	1	2	2	2	2	2	2	2	2	2	3	1
54	1	4	1	1	4	3	3	1	2	1	2	2	2	1	2																	2	2	1	1	2	1	1	1	2	2	1	1	2	2	3	2
49	1	5	1	1	4	1	3	1	1	1	1	2	2	1	2																	1	2	1	1	2	1	1	2	2	2	1	2	2	2	3	1
58	1	4	2	1	5	1	3	1	1	1	2	2	2	3	2																	1	1	1	1	2	1	1	2	1	2	2	2	2	2	3	1
50	1	4	1	1	4	1	3	1	1	1	2	2	2	3	2																	1	1	1	1	1	1	1	2	1	2	2	2	2	2	1	1
48	1	5	2	1	3	2	2	1	1	2	2	2	2	1	2																	1	1	1	1	1	1	1	1	2	2	2	1	2	2	3	1
22	2	1	2	1	3	4	1	1	1	1	1	1	2	3	2																	2	1	2	2	2	1	1	1	2	2	1	2	1	1	3	2
32	1	1	1	1	4	1	2	1	1	1	1	2	2	3	2																	1	2	1	1	1	1	1	2	2	2	1	2	2	2	3	1
24	2	1	2	1	4	1	2	1	1	1	1	1	1	1	1	2	2	2	2	1	2	1	1	2	2	2	1	1	3	2	2	1	1	2	2	2	1	1	1	2	2	1	2	2	2	3	1
42	1	4	1	1	4	1	3	1	1	1	1	1	1	3	1	2	2	2	2	2	2	1	3	3	2	2	1	1	1	1	2	1	2	2	2	2	1	1	1	2	2	2	1	2	2	3	2
28	1	1	1	1	3	1	2	2	2	2	2	2	2	3	2																	2	2	2	2	2	2	2	1	2	1	2	2	2	2	3	2
32	1	4	1	1	4	1	2	1	1	1	2	2	1	3	1	2	2	2	2	2	2	1	2	2	2	1	3	1	2	1	2	1	2	1	1	1	1	1	2	2	2	2	1	2	2	3	1
45	1	2	1	1	4	1	3	1	1	2	2	2	2	3	2																	2	2	1	1	2	1	1	2	2	2	2	1	2	2	3	1
45	1	3	1	1	5	1	3	1	1	1	1	1	1	1	1	2	2	2	2	2	1	1	2	2	2	1	4	2	2	2	2	1	1	1	1	1	1	1	2	2	2	2	2	2	2	3	2
32	2	1	1	1	4	1	2	1	1	2	2	1	1	3	1	2	2	2	2	2	1	3	1	3	1	2	4	1	1	1	2	1	2	1	1	1	1	1	1	2	1	1	1	2	2	3	1
35	1	4	1	1	4	1	3	1	1	1	2	2	2	3	2																	1	1	1	1	2	2	2	2	2	2	2	2	2	2	2	1
29	1	3	1	1	4	1	3	1	1	1	2	1	2	2	2																	1	2	2	2	1	1	1	1	2	1	2	2	2	2	3	1
23	2	1	2	1	4	4	1	1	2	1	1	2	2	3	2																	1	2	2	1	2	1	1	2	2	1	2	1	2	2	3	1
37	1	4	2	1	3	1	3	1	1	1	1	2	2	3	2																	2	2	1	1	1	2	1	1	2	2	1	2	2	2	3	1
65	1	5	2	2	4	2	2	1	1	2	1	2	2	3	2																	2	2	1	1	1	1	1	2	2	2	2	1	2	2	3	2
56	1	5	2	2	3	1	1	1	1	1	1	2	2	3	2																	1	2	2	1	1	2	1	1	2	2	2	1	2	2	2	1
52	1	5	2	1	4	1	3	1	1	1	2	1	2	3	2																	2	2	2	1	2	2	1	2	2	1	2	2	2	2	3	2
25	2	1	2	1	4	2	2	1	1	1	2	2	1	1	1	2	2	2	2	1	2	1	3	2	3	2	1	1	3	2	2	2	2	2	2	1	1	2	2	2	2	1	2	2	2	3	2
30	1	2	1	1	4	1	3	1	1	2	1	2	2	3	2																	1	2	1	1	1	1	1	2	2	2	1	2	2	2	3	1
35	2	1	1	1	2	2	2	2	2	1	1	2	2	1	2																	1	1	1	2	1	2	1	1	1	1	2	2	2	2	3	1
43	1	4	2	1	3	1	3	1	1	2	2	2	2	3	2																	1	2	2	2	2	2	1	2	2	2	2	2	1	1	3	2
37	1	3	2	1	4	1	3	1	1	1	2	2	2	2	2																	1	2	1	1	1	1	2	2	1	2	2	2	2	2	3	2
57	1	4	2	1	3	3	3	1	1	1	2	2	2	3	2																	2	2	1	1	1	2	1	2	2	2	2	1	2	2	3	2
35	1	1	1	1	4	1	3	1	1	1	1	2	2	3	2																	1	2	2	1	2	1	2	1	1	1	1	1	2	2	3	1
54	1	4	2	1	4	3	3	1	1	1	2	2	2	3	2																	1	2	1	2	1	1	1	2	2	2	2	1	1	2	3	2
45	1	4	1	1	4	1	3	1	1	2	2	2	2	3	2																	1	2	1	1	1	2	1	1	2	2	2	1	2	2	3	1
42	1	4	2	1	5	1	3	1	1	1	1	1	2	3	2																	1	2	1	1	1	1	1	2	2	2	1	2	2	2	3	1
30	2	1	2	1	4	2	2	1	1	1	1	2	1	3	1	1	2	2	1	2	2	3	3	3	4	1	3	1	2	2	2	2	2	1	2	2	2	2	1	1	2	2	2	2	1	3	2
42	1	5	1	1	4	1	3	2	2	1	2	2	2	3	2																	2	2	1	1	2	1	1	1	1	2	2	2	2	2	3	1
50	1	5	2	1	4	1	3	1	1	1	1	1	1	1	1	2	2	2	2	2	2	1	2	3	3	1	3	1	1	1	2	1	1	1	1	1	1	1	2	2	2	1	1	2	2	3	1
35	1	5	2	1	4	2	2	1	1	1	1	1	2	2	2																	1	1	1	1	1	1	1	1	1	1	1	1	1	1	3	1
36	1	3	2	1	4	1	3	1	1	2	1	1	1	2	1	2	2	1	2	2	2	1	2	3	1	1	4	1	1	1	2	1	1	1	1	1	1	1	2	2	2	1	2	2	2	3	2
33	1	4	2	1	4	1	3	1	1	1	1	1	2	3	2																	1	1	1	2	1	1	1	1	2	2	1	1	1	1	3	1
25	2	1	2	1	4	1	2	1	1	2	2	2	1	3	1	2	1	2	2	1	2	3	1	2	3	1	2	1	1	1	2	2	2	2	1	2	1	1	2	2	2	2	1	2	2	3	2
37	1	4	1	1	3	1	2	2	2	2	2	2	2	3	2																	1	1	1	1	1	1	1	2	2	1	2	1	2	2	3	1
35	1	3	2	1	4	1	3	1	1	1	1	1	2	3	2																	1	2	2	1	2	2	2	2	2	2	2	1	2	2	3	2
32	1	3	1	1	5	1	3	1	1	2	2	1	2	3	2																	1	2	2	2	2	1	1	2	2	2	2	2	2	2	3	2
29	1	2	1	1	4	1	3	1	1	1	2	2	2	3	2																	2	2	1	1	2	1	1	1	2	2	2	1	2	2	3	2
24	1	3	2	1	4	1	2	1	1	1	1	1	2	3	2																	1	2	1	1	2	1	2	2	1	2	2	2	2	2	3	2
31	3	1	1	1	4	1	3	1	1	1	2	2	2	1	2																	1	1	1	1	1	1	1	2	2	2	2	1	2	2	3	1
45	1	4	1	1	4	1	3	1	1	1	1	2	2	3	2																	1	2	1	1	1	1	1	2	2	2	2	2	2	2	3	1
26	2	1	2	1	4	1	2	1	1	1	2	2	1	1	1	2	2	2	1	2	1	3	2	2	2	1	3	1	1	2	2	2	2	1	1	1	1	1	1	1	1	1	2	2	1	3	1
24	2	1	2	1	4	1	1	1	1	1	1	1	1	1	1	2	2	2	1	2	2	1	2	2	3	1	1	2	3	2	2	1	1	1	1	1	1	1	1	2	2	2	1	2	1	3	1
21	2	1	2	2	4	4	1	1	2	1	2	2	2	3	2																	1	2	1	1	2	1	1	1	1	2	2	2	2	2	3	1
23	2	1	1	2	4	4	1	1	2	1	2	2	2	3	2																	1	1	1	1	1	1	1	1	1	2	2	2	2	1	3	1
19	2	1	2	1	4	4	2	1	1	2	1	2	2	3	2																	1	2	1	1	1	1	1	1	2	2	1	2	2	2	2	1
46	1	5	2	1	3	1	3	1	1	1	2	2	2	3	2																	1	2	1	1	1	1	1	2	1	2	2	2	2	2	3	2
43	1	4	1	1	5	1	3	1	1	1	2	2	2	3	2																	1	2	1	1	1	2	1	2	2	2	2	2	1	2	3	1
28	1	4	1	1	4	1	3	1	1	1	2	2	2	2	2																	1	2	1	1	2	1	1	2	2	2	2	1	2	2	3	1
31	2	1	1	1	5	1	2	1	1	1	2	2	2	3	2																	1	1	1	1	1	1	1	2	2	1	2	2	2	1	3	2
30	1	2	1	1	4	1	3	1	1	1	1	2	2	1	2																	2	2	1	2	2	1	1	1	2	1	2	2	2	1	3	2
40	1	4	1	1	5	1	3	1	2	1	2	2	2	1	2																	1	1	1	1	1	1	1	1	2	2	2	1	2	2	3	1
52	1	5	2	1	5	1	3	1	1	1	1	1	2	2	2																	1	2	1	1	1	1	1	2	2	2	1	2	2	2	3	1
43	2	1	2	1	4	1	2	1	1	2	1	2	2	3	2																	1	2	1	1	1	1	1	1	2	2	1	2	2	2	3	1
25	1	1	1	1	4	2	3	1	2	1	1	2	2	1	2																	2	2	1	1	2	2	2	2	2	2	2	1	2	2	2	2
35	1	3	2	1	4	1	3	1	1	1	2	2	2	3	2																	1	2	1	1	1	1	1	2	2	1	2	2	2	2	3	1
25	1	3	1	1	4	1	3	1	1	1	1	2	2	2	2																	2	1	1	1	1	2	2	1	1	1	2	2	2	1	1	1
42	1	3	2	1	4	1	3	1	1	2	1	2	2	3	2																	2	2	1	1	1	1	1	2	1	2	2	2	2	2	1	1
46	1	4	1	1	2	1	2	1	1	2	1	2	2	2	2																	1	2	1	1	1	2	1	2	1	2	2	1	2	2	3	1
45	1	4	1	1	4	1	3	1	1	1	1	1	2	3	2																	1	2	1	1	2	1	1	2	2	2	2	2	2	2	3	1
36	1	3	1	1	4	1	2	1	2	1	2	2	2	2	2																	1	1	1	2	2	2	2	1	2	1	2	2	2	2	1	2
45	1	4	1	1	4	1	3	1	1	1	2	2	2	3	2																	2	2	2	2	2	2	2	2	2	2	2	1	2	2	3	2
52	1	5	2	1	3	1	3	1	1	2	1	2	2	1	2																	2	2	2	2	2	1	1	2	1	2	2	2	2	2	3	2
33	2	1	2	1	4	2	2	1	2	1	2	2	2	3	2																	2	2	1	1	1	2	1	2	2	2	2	1	2	2	3	1
35	1	4	2	1	4	1	3	1	1	1	1	1	2	3	2																	1	2	1	1	1	1	1	2	2	2	2	1	2	2	3	1
37	1	3	1	1	4	1	2	1	1	1	1	2	2	3	2																	1	2	1	1	2	1	2	2	1	2	2	2	2	2	3	2
36	1	3	1	1	4	2	3	1	1	1	1	1	2	3	2																	1	2	1	1	1	1	1	2	2	1	2	1	2	1	3	1
29	1	1	1	1	4	2	2	1	1	1	2	2	2	3	2																	1	2	2	2	2	1	2	2	1	2	1	2	1	1	3	2
35	1	1	1	1	3	1	2	1	1	1	1	1	2	3	2																	2	2	2	2	2	2	2	1	2	1	2	2	2	2	3	2
29	2	1	2	1	4	1	3	1	1	2	2	1	2	3	2																	1	2	1	1	1	2	2	1	2	1	2	1	2	1	3	1
50	1	4	2	1	3	2	3	1	1	1	1	1	2	3	2																	2	2	1	1	2	1	1	2	2	1	2	2	2	1	3	2
40	1	4	2	1	4	1	3	1	1	1	1	1	2	3	2																	2	2	1	1	1	1	1	2	2	2	2	1	2	2	3	2
36	1	3	1	1	4	1	3	1	1	1	2	1	2	3	2																	2	2	2	1	2	2	2	2	1	2	2	2	2	2	3	1
32	1	2	2	1	4	2	3	1	1	1	2	2	1	2	1	2	1	2	2	2	2	1	2	2	2	1	3	2	2	2	1	1	1	1	1	1	1	1	2	2	2	2	2	1	2	3	1
34	1	3	1	1	4	1	2	1	1	2	2	2	2	3	2																	2	2	2	2	2	1	2	1	1	2	2	2	2	1	3	2
30	2	1	2	1	3	2	2	1	1	2	2	2	2	3	2																	1	2	1	1	1	1	1	1	1	1	2	2	2	2	3	1
35	1	3	1	1	4	1	3	1	1	1	2	2	2	2	2																	1	2	1	1	2	2	2	2	2	1	1	2	2	2	3	2
37	1	2	1	1	4	1	3	1	1	1	1	2	1	1	1	2	1	2	2	2	2	1	2	2	2	1	3	2	2	2	1	1	1	1	1	1	1	1	2	2	2	2	1	2	2	3	1
20	2	1	1	1	3	4	1	1	1	2	1	2	1	1	1	2	2	2	1	2	2	1	3	2	3	1	3	1	2	2	2	1	1	1	1	1	1	1	2	2	2	2	1	1	2	3	2
30	1	2	1	1	4	1	3	1	1	2	1	2	2	3	2																	2	2	2	2	1	1	2	2	1	2	2	2	2	2	3	1
49	1	4	1	1	4	1	3	1	1	2	2	1	2	3	2																	1	2	1	1	1	1	1	2	1	2	2	2	2	2	3	1
18	2	1	2	1	3	4	1	2	2	2	2	2	2	3	2																	2	1	1	1	2	1	2	2	2	2	2	1	2	2	3	2
39	1	4	1	1	2	1	2	1	1	1	2	2	2	3	2																	1	2	2	2	1	1	1	2	1	2	2	2	2	2	3	2
40	1	5	1	1	4	1	3	1	2	1	2	1	2	2	2																	1	1	1	1	1	1	1	1	2	2	2	1	1	1	3	2
18	2	1	2	1	3	4	1	1	2	1	2	2	2	3	2																	2	2	2	1	2	2	2	1	1	2	2	2	2	1	3	2
39	1	4	1	1	4	1	3	1	1	1	2	2	2	3	2																	1	2	1	1	2	2	2	2	1	2	2	1	1	1	3	2
42	1	4	2	1	5	1	3	1	1	2	1	1	2	3	2																	1	1	1	1	1	1	1	2	2	2	1	2	2	2	3	1
35	1	3	2	1	4	1	3	1	1	1	2	1	2	3	2																	1	2	1	2	1	1	2	1	1	2	2	1	2	2	3	2
50	1	5	2	1	4	1	3	1	1	1	2	2	2	2	2																	1	2	1	1	1	1	1	2	1	1	2	1	2	1	3	1
55	1	1	1	1	4	1	3	1	2	1	2	1	2	1	2																	2	2	1	1	1	2	2	1	1	1	2	1	1	2	3	2
23	2	1	1	1	4	4	1	1	2	2	2	2	2	3	2																	1	1	1	1	1	1	1	1	2	2	1	2	2	1	3	1
37	1	1	1	1	4	1	3	1	1	1	2	1	2	3	2																	1	1	1	1	1	1	1	2	2	2	2	2	2	2	3	1
67	1	5	2	2	4	2	2	1	1	1	2	1	2	3	2																	1	2	2	1	1	1	1	1	2	2	2	1	2	1	3	2
35	1	4	2	1	4	2	2	1	1	1	2	1	2	3	2																	2	2	2	2	2	2	2	2	2	2	2	1	2	2	3	2
29	1	2	2	1	4	2	3	1	1	1	1	1	1	1	1	2	2	1	2	1	1	3	2	2	3	2	1	1	1	1	2	1	2	1	1	1	2	2	2	2	2	2	1	2	2	3	1
48	1	4	2	1	5	1	3	1	1	1	2	2	2	3	2																	1	2	1	1	1	1	1	2	2	2	1	1	2	2	3	2
62	1	5	1	1	3	3	2	1	1	1	2	1	1	3	1	2	2	2	2	1	2	1	3	3	3	1	3	1	1	2	2	2	2	1	1	1	1	2	2	2	2	2	2	1	2	3	1
34	1	1	1	1	4	2	3	1	2	2	2	1	2	3	2																	2	1	1	1	2	2	1	2	2	2	2	1	2	2	3	2
35	1	2	1	1	5	1	3	1	1	1	1	1	1	3	1	2	2	1	2	2	2	1	2	3	2	1	2	1	2	1	2	2	2	1	1	1	1	2	1	2	2	2	2	1	1	1	2
34	1	3	2	1	4	1	3	1	1	1	2	2	2	2	2																	2	2	1	1	1	1	2	2	2	2	2	1	2	2	3	2
23	2	1	2	1	4	4	1	1	2	1	2	2	2	3	2																	2	2	2	1	2	1	1	1	2	2	1	2	2	1	3	1
22	2	2	2	1	4	4	1	1	1	1	1	1	1	1	1	2	2	2	2	1	2	1	2	2	3	2	1	1	1	2	2	1	2	1	1	2	1	1	1	1	2	2	2	2	2	3	1
39	1	5	2	1	5	1	3	1	1	1	2	2	2	3	2																	1	1	1	1	1	1	1	2	2	2	1	2	2	2	3	1
48	1	4	1	1	4	1	3	1	1	1	1	2	2	3	2																	1	1	2	1	2	2	2	2	1	2	2	1	2	2	3	1
20	2	1	1	1	3	1	2	1	1	1	2	2	2	1	2																	2	1	1	1	1	1	1	2	2	2	2	1	2	2	3	1
35	1	3	1	1	5	1	2	1	1	2	2	2	2	3	2																	1	1	1	2	1	1	2	1	1	1	2	2	2	2	3	2
38	1	3	1	1	4	1	3	1	1	2	1	2	2	2	2																	1	2	2	1	2	1	2	2	1	2	2	2	2	2	3	2
47	1	5	1	1	3	1	3	1	1	1	2	2	2	2	2																	1	2	1	1	2	2	1	2	1	2	2	2	2	2	3	2
22	2	1	2	1	4	4	1	1	2	1	2	2	2	3	2																	2	2	1	2	2	1	2	2	2	2	2	1	2	2	3	2
34	1	4	1	1	4	1	3	1	1	1	1	2	2	1	2																	1	1	1	1	1	1	1	1	2	2	2	1	2	2	3	1
33	1	3	2	2	3	2	2	1	2	1	2	2	2	3	2																	1	2	1	1	2	2	2	1	2	2	2	1	2	1	3	1
30	2	1	2	1	4	2	2	1	1	1	1	2	2	3	2																	2	2	2	2	2	1	2	1	2	2	2	1	2	2	3	2
50	1	5	1	1	3	1	3	1	2	1	2	2	2	1	2																	1	2	1	1	1	1	1	1	2	2	2	2	2	2	3	1
26	1	2	1	1	4	1	3	1	1	1	1	2	2	3	2																	2	2	1	1	1	2	2	2	1	1	2	2	2	1	3	2
40	1	4	1	1	4	1	3	1	2	1	1	2	2	3	2																	2	2	2	2	2	1	2	1	1	1	2	2	2	2	2	2
45	1	4	2	1	4	1	3	1	1	1	2	2	2	2	2																	1	2	1	1	2	1	1	1	1	1	2	2	2	1	2	1
45	1	5	1	1	4	1	3	1	1	1	2	2	2	2	2																	1	2	1	1	2	1	1	1	2	2	1	1	1	1	3	1
34	1	4	1	1	5	1	3	1	1	1	1	1	1	1	1	2	2	1	2	1	1	1	2	2	2	1	3	1	1	1	2	1	2	2	1	2	1	2	2	1	2	2	2	2	2	3	1
52	1	5	1	1	1	3	1	1	1	1	2	2	2	1	2																	1	2	1	1	1	1	1	2	1	2	2	2	2	2	3	1
30	1	1	1	1	4	2	2	1	1	1	1	2	2	3	2																	1	2	1	1	2	2	1	1	2	2	2	1	2	1	2	2
30	2	1	2	1	3	1	2	1	2	2	2	2	2	3	2																	1	1	1	1	1	1	1	2	2	2	2	1	2	2	3	1
43	1	4	2	1	4	1	3	1	2	1	2	2	2	3	2																	1	2	1	1	1	2	2	1	1	2	2	1	2	1	3	1
23	2	1	2	1	4	1	2	1	1	1	1	1	1	1	1	2	2	2	2	2	1	1	2	2	3	1	3	2	2	2	2	1	2	1	2	1	1	1	2	2	2	2	1	2	2	3	1
47	1	1	1	1	4	1	3	1	1	1	2	2	1	3	1	2	2	2	2	2	1	1	2	2	2	1	1	1	1	1	2	1	2	1	1	1	1	1	2	2	2	2	1	1	2	3	1
30	2	1	1	1	4	1	2	1	1	1	2	2	1	3	1	2	2	2	2	1	2	1	3	3	4	1	3	1	1	1	2	2	2	1	1	2	2	2	2	1	2	2	2	2	2	3	2
37	1	2	1	1	4	1	3	1	1	1	1	2	1	1	1	2	2	2	2	2	1	3	3	3	2	2	1	1	1	1	2	2	2	2	1	2	2	2	2	1	2	2	1	2	2	3	2
38	1	4	1	1	5	1	3	1	1	1	2	2	1	3	1	2	2	1	2	2	2	3	3	3	1	1	4	1	1	1	2	2	2	1	1	2	1	2	2	2	2	2	2	2	2	3	2
35	1	3	2	1	3	1	3	1	1	1	2	2	1	1	1	2	2	2	2	2	1	1	2	3	2	1	3	2	2	1	1	1	1	1	1	1	1	1	2	1	2	2	2	2	2	3	1
40	1	4	1	1	5	1	3	1	2	1	2	2	2	3	2																	1	1	1	1	1	1	1	1	1	1	1	1	1	1	3	1
26	2	1	1	1	3	1	2	1	1	1	1	2	2	1	2																	2	2	2	1	1	2	1	2	1	2	2	2	2	1	3	1
57	1	5	2	1	2	3	1	1	2	1	2	2	2	2	2																	2	2	2	2	2	2	2	1	1	2	2	2	2	1	2	2
21	2	1	2	1	4	4	1	1	2	2	2	2	2	3	2																	1	2	1	1	1	1	1	2	2	2	2	1	2	2	3	1
34	1	2	1	1	4	1	3	1	1	1	2	1	2	3	2																	2	2	1	2	2	2	2	1	2	1	1	1	2	2	3	1
45	3	5	2	1	4	1	3	1	1	1	1	1	2	2	2																	1	2	1	2	1	1	1	2	2	2	2	1	2	2	3	1
29	2	1	2	1	4	3	3	1	1	1	2	2	1	1	1	2	1	2	2	2	2	1	3	2	3	1	4	1	1	2	1	1	1	1	1	1	1	1	1	2	2	1	1	2	2	3	1
22	2	1	2	1	3	4	1	2	2	2	2	2	2	3	2																	1	2	1	1	2	2	2	2	2	2	2	1	2	2	3	2
26	2	1	2	1	4	4	2	1	2	2	2	2	2	3	2																	2	2	2	1	1	2	1	1	2	2	2	1	2	2	3	2
21	1	3	1	1	4	1	3	1	1	2	1	2	2	3	2																	1	1	2	1	1	1	1	2	2	2	1	1	1	2	3	1
40	1	4	1	1	3	2	2	1	1	1	1	2	2	3	2																	1	2	1	1	1	1	1	2	1	1	2	2	2	2	3	1
38	1	3	2	1	5	1	3	1	1	1	1	1	1	1	1	2	2	2	2	1	2	2	2	2	1	1	3	1	1	1	1	1	1	1	1	1	1	1	2	2	2	1	2	2	2	3	1
30	2	1	2	1	4	1	2	2	2	2	2	2	2	3	2																	2	2	2	2	2	1	2	1	1	2	2	1	2	1	3	1
40	1	4	1	1	3	1	2	1	1	1	2	1	2	3	2																	2	2	2	2	2	2	1	1	2	2	2	2	2	1	3	2
59	1	5	1	1	2	3	1	2	1	1	2	2	2	3	2																	2	2	2	2	2	2	2	1	1	2	2	2	2	2	1	2
46	1	5	1	1	3	2	2	1	1	1	1	1	2	3	2																	2	2	2	2	2	1	2	1	2	2	1	2	2	1	1	2
30	1	4	1	2	5	2	2	1	1	2	2	1	2	3	2																	2	2	1	1	1	1	1	2	2	1	1	2	2	2	3	1
29	1	2	1	1	4	1	2	1	2	1	2	2	2	2	2																	1	1	2	1	1	1	1	2	2	1	2	2	2	1	3	1
45	1	5	1	1	3	3	2	1	1	1	2	1	2	3	2																	2	2	2	2	2	2	2	1	1	2	2	2	1	2	1	1
35	1	3	1	1	4	1	2	1	1	1	1	1	2	3	2																	2	2	2	2	2	2	2	1	1	2	2	2	2	2	3	1
31	1	3	1	1	4	1	3	1	1	1	1	1	2	3	2																	1	1	1	1	1	1	1	2	2	2	2	2	2	1	3	1
30	1	3	2	1	5	1	3	1	1	1	1	1	1	3	1	2	2	2	1	2	2	3	2	2	1	2	2	1	1	1	1	1	1	2	1	1	1	1	2	2	2	1	2	2	1	3	1
28	2	1	2	1	4	1	2	2	2	2	2	2	2	3	2																	1	2	2	2	2	2	1	1	2	2	2	1	2	1	3	1
55	1	5	1	1	3	3	2	1	1	1	2	2	2	3	2																	2	2	2	2	2	2	2	1	1	2	2	2	2	2	1	2
36	1	3	2	1	5	2	3	1	1	1	2	1	1	1	1	2	2	2	2	1	2	3	3	2	3	2	2	1	1	1	1	1	1	1	1	1	1	1	2	2	2	1	2	2	2	3	1
35	1	3	2	2	5	2	3	1	1	1	2	1	1	2	1	2	2	1	2	2	2	3	2	2	2	2	3	1	1	1	1	1	1	2	1	1	1	1	2	2	2	1	2	2	2	3	1
36	3	1	2	2	4	2	2	1	1	1	2	2	1	2	1	2	2	2	1	2	2	1	2	2	1	2	3	1	1	1	1	1	1	1	1	1	1	1	2	2	2	1	2	1	2	3	1
34	2	1	2	1	4	1	3	1	1	1	1	1	2	2	2																	1	2	1	1	1	1	1	2	2	2	2	1	2	2	3	1
49	1	5	1	1	3	1	2	1	1	1	2	1	2	3	2																	2	2	2	2	2	2	2	1	1	2	2	2	2	1	1	2
42	1	4	1	1	4	2	2	1	1	1	1	1	2	3	2																	2	2	2	2	2	2	2	2	1	2	2	2	2	2	3	2
42	1	5	1	2	3	3	2	1	1	1	1	1	2	3	2																	2	2	2	2	2	2	2	1	1	2	2	2	2	2	1	1
27	1	2	1	1	4	1	2	2	2	1	2	1	2	3	2																	1	2	2	1	2	1	2	1	1	2	2	2	1	1	3	1
55	1	5	1	1	3	3	2	1	1	1	2	1	2	3	2																	2	2	2	2	2	2	2	1	1	1	2	2	2	2	1	2
49	1	5	1	1	3	1	2	2	1	1	1	1	2	3	2																	2	2	2	2	2	2	2	1	1	2	2	2	2	2	1	2
28	1	3	1	1	4	2	1	1	1	1	2	1	2	2	2																	2	2	2	2	2	1	2	1	2	1	2	2	2	1	3	1
50	1	5	2	1	3	1	3	1	1	1	1	1	2	3	2																	1	2	2	2	2	2	2	2	2	2	2	2	2	2	3	2
60	1	4	1	1	3	2	2	1	1	1	1	2	2	2	2																	1	2	1	2	2	1	1	2	1	2	2	2	2	2	3	2
58	1	5	2	1	3	2	2	1	1	1	2	1	2	3	2																	2	2	1	2	1	1	1	1	2	1	2	1	2	2	3	1
31	1	3	2	1	5	1	3	1	1	1	1	1	1	1	1	2	2	2	2	2	1	1	1	2	2	1	1	2	1	2	2	1	1	1	1	1	1	1	2	2	2	2	2	2	2	3	1
35	1	4	1	1	4	1	2	2	1	1	2	1	2	3	2																	1	1	1	1	1	1	1	2	2	1	2	2	2	2	3	1
36	1	3	1	1	4	1	2	1	1	1	2	1	2	3	2																	1	2	1	2	2	2	2	1	2	2	1	2	1	2	2	1
50	1	5	2	1	3	3	2	1	1	1	1	1	2	3	2																	2	2	2	1	2	2	1	2	1	2	2	2	2	2	1	1
25	1	2	1	1	3	2	1	1	1	1	2	1	2	3	2																	2	2	2	2	2	1	1	2	2	1	2	2	2	2	3	1
38	1	3	1	1	4	1	2	1	1	1	1	1	1	2	1	2	2	2	1	2	2	2	2	2	2	2	3	1	1	1	2	1	1	1	1	1	1	1	2	2	2	1	2	2	2	3	1
42	1	4	1	1	4	2	2	1	1	1	1	1	2	2	2																	2	2	2	2	2	2	2	1	1	2	2	2	2	1	1	2
39	3	1	2	1	4	2	2	1	1	1	2	1	2	3	2																	2	2	2	2	2	2	2	1	1	2	2	2	2	1	3	2
28	1	3	1	1	4	1	2	1	1	2	2	1	2	3	2																	2	2	2	2	1	2	2	1	2	2	1	2	2	1	3	2
35	1	1	1	1	4	1	2	1	1	1	1	1	2	3	2																	1	1	1	1	1	1	1	2	2	2	1	2	2	2	3	1
32	2	1	2	1	4	2	1	2	2	2	2	2	2	3	2																	2	2	2	2	2	2	2	1	1	2	2	1	2	1	3	2
48	1	5	2	1	3	3	2	1	1	1	1	1	2	3	2																	2	2	2	2	2	2	2	1	1	2	2	2	2	2	1	2
24	2	1	2	1	4	2	2	2	2	2	2	2	2	3	2																	2	2	2	2	2	2	2	1	1	2	2	2	2	2	3	2
25	2	1	2	1	4	2	1	2	2	2	2	2	2	3	2																	2	2	2	2	2	2	2	1	1	2	2	2	2	2	3	2
40	1	5	1	1	3	3	2	1	1	1	1	1	2	3	2																	2	2	2	2	2	2	2	1	1	2	2	2	2	2	1	2
32	1	4	1	1	4	2	1	2	2	2	1	2	2	2	2																	2	2	2	2	2	2	2	1	1	2	2	2	1	2	3	2
35	3	2	2	1	4	2	2	1	2	2	2	1	2	3	2																	1	1	2	1	1	1	1	2	2	2	1	2	2	2	3	1
65	1	5	1	1	5	3	3	1	1	1	2	2	2	3	2																	1	2	1	1	2	1	1	2	1	2	2	1	2	2	3	1
28	1	4	2	1	4	1	2	1	1	1	1	1	2	2	2																	2	1	2	1	1	1	1	2	2	2	1	2	2	1	3	1
35	1	3	1	1	4	1	3	1	1	1	1	2	2	3	2																	1	2	1	1	2	2	2	2	1	2	2	2	2	2	2	2
63	1	5	2	1	4	3	3	1	1	1	1	1	2	3	2																	1	2	1	1	1	1	2	2	1	2	2	2	2	2	3	2
45	1	4	2	1	4	1	3	1	1	1	2	2	2	3	2																	1	2	1	1	1	1	1	2	2	2	1	2	1	2	3	1
28	2	1	2	1	5	1	3	1	1	1	2	2	2	3	2																	1	2	1	1	1	1	1	1	1	1	1	2	2	1	3	1
43	1	5	2	1	4	1	3	1	1	1	1	2	2	3	2																	1	2	1	1	1	2	1	2	1	1	2	2	2	2	3	1
46	1	4	1	1	4	1	3	1	1	1	2	1	2	2	2																	1	1	1	1	1	1	1	2	1	2	2	1	2	1	3	1
40	3	1	1	1	4	2	2	1	1	1	2	2	2	3	2																	2	2	1	1	2	1	2	1	1	2	2	2	2	2	3	2
42	1	5	2	1	4	1	3	1	1	1	1	2	2	3	2																	1	2	1	1	2	2	1	1	2	2	2	1	2	2	3	1
24	2	1	2	1	4	4	1	1	2	1	1	2	1	3	1	2	1	2	2	2	2	3	1	2	2	1	3	1	1	1	2	2	2	1	1	1	1	1	2	2	1	2	1	2	2	3	1
26	1	2	1	1	4	1	2	1	1	1	2	1	2	1	2																	2	2	1	1	2	1	2	1	1	2	2	2	2	1	3	1
56	1	4	1	1	4	1	3	1	1	1	2	1	2	3	2																	2	2	1	1	2	1	2	1	1	2	2	2	2	2	1	2
36	1	3	1	1	4	1	2	1	1	2	2	2	2	3	2																	2	2	1	2	2	1	2	2	1	2	2	2	2	2	1	1
45	1	5	1	1	5	1	3	1	1	1	1	1	2	3	2																	1	2	1	1	2	1	1	1	2	1	2	2	2	1	3	1
55	1	4	2	1	4	1	3	1	1	1	1	1	2	3	2																	1	1	1	1	1	1	1	2	2	2	2	1	2	2	3	1
27	2	1	1	1	4	1	1	1	2	1	1	2	2	3	2																	2	2	1	1	1	1	1	2	2	2	2	2	2	1	3	1
56	1	4	2	1	3	3	3	1	1	1	2	2	2	3	2																	1	1	1	1	1	1	1	2	2	2	2	1	2	2	3	2
28	2	1	2	1	3	1	3	1	1	1	1	2	2	3	2																	2	2	2	2	2	1	2	1	2	2	2	1	2	1	3	2
45	1	5	2	1	4	1	3	1	1	2	2	2	2	3	2																	2	2	1	1	1	1	1	1	2	2	2	1	2	2	3	2
18	2	1	2	1	4	4	1	1	2	2	2	2	2	3	2																	1	2	2	1	2	1	1	1	1	2	2	2	2	1	3	2
34	1	4	1	2	4	2	3	1	1	2	1	1	2	3	2																	1	2	1	1	2	2	2	2	1	1	2	1	2	2	3	2
59	1	4	2	1	5	3	3	1	1	2	2	1	2	2	2																	1	2	1	1	1	1	1	2	2	1	2	2	2	2	3	1
20	2	1	2	1	3	2	3	2	2	2	2	2	2	3	2																	1	2	1	1	1	1	1	1	2	2	2	1	2	1	3	2
64	1	1	1	1	4	3	1	1	1	1	2	2	2	3	2																	1	2	1	1	2	1	1	2	2	1	2	2	2	2	3	1
65	1	5	2	1	4	3	3	1	1	1	2	1	2	1	2																	1	2	1	1	1	1	2	2	2	2	2	1	2	2	3	1
50	1	4	1	1	3	1	3	1	1	1	1	1	1	1	1	1	1	1	2	2	2	1	6	3	3	2	1	1	1	1	1	1	2	1	1	1	1	1	2	2	2	2	1	2	2	3	1
41	1	5	2	1	4	1	3	1	1	1	1	1	2	3	2																	2	2	1	1	2	2	2	2	2	2	2	2	2	2	3	2
26	2	1	2	1	4	4	1	1	2	2	2	2	2	3	2																	1	2	1	1	2	2	1	2	1	1	1	2	2	1	3	1
30	1	1	1	1	4	1	3	1	1	1	1	1	2	3	2																	1	2	1	1	1	1	1	2	2	2	2	1	2	2	3	1
44	3	1	1	1	5	1	3	1	1	1	1	2	2	2	2																	2	2	2	2	2	1	2	1	1	1	2	1	2	1	3	2
31	1	2	1	1	4	1	3	1	1	1	1	2	2	3	2																	2	2	1	1	2	2	1	2	2	2	2	1	2	2	3	2
59	1	4	2	1	2	2	2	1	1	1	2	1	1	2	1	1	2	2	2	1	2	3	1	3	2	1	4	1	1	2	1	1	2	1	2	1	2	1	1	1	1	2	1	2	1	3	1
60	1	5	2	1	4	3	3	1	1	1	1	1	1	1	1	2	2	1	2	2	1	1	2	2	2	1	3	1	1	1	1	2	2	2	1	1	1	1	2	2	2	2	1	2	2	3	2
50	1	4	1	1	3	3	1	1	1	1	2	1	2	2	2																	1	1	1	1	1	2	2	2	1	2	2	2	1	2	2	1
60	1	5	2	1	3	3	3	1	1	2	1	2	2	3	2																	1	2	2	2	2	2	2	2	2	2	2	1	2	1	3	2
26	2	1	2	2	4	2	2	1	1	1	2	2	2	3	2																	2	1	1	1	1	1	1	2	1	2	2	2	2	2	3	1
48	1	4	1	1	4	1	3	1	1	1	2	1	2	3	2																	1	1	2	1	1	1	1	2	1	2	2	2	2	2	2	1
35	1	4	2	1	3	1	3	1	1	2	2	2	2	2	2																	2	2	1	1	1	1	1	1	2	1	2	1	2	1	3	1
36	1	4	1	1	3	1	2	1	1	2	2	2	2	3	2																	1	2	1	2	1	2	2	2	1	2	2	2	2	2	3	1
40	1	4	1	1	4	1	3	1	1	1	1	1	2	3	2																	1	2	1	2	2	1	1	2	2	2	2	1	2	2	3	1
53	1	4	2	1	4	1	3	1	2	1	2	2	2	2	2																	1	1	1	2	1	1	1	2	2	2	2	1	2	2	3	1
57	1	5	2	1	4	1	3	1	1	1	1	1	1	1	1	1	2	2	2	2	2	3	2	2	2	2	1	1	3	1	1	1	1	1	1	1	1	1	2	2	2	2	2	2	1	3	1
34	1	4	2	1	4	1	3	1	1	1	2	2	2	2	2																	1	2	1	1	2	2	1	2	1	2	2	1	2	2	3	2
52	1	5	1	1	1	2	1	1	2	1	2	1	2	3	2																	1	2	1	1	2	2	1	1	1	2	2	2	2	2	3	2
61	1	5	2	1	4	3	3	1	1	1	2	1	2	1	2																	1	1	1	1	1	1	1	2	2	2	2	2	1	2	3	1
43	1	4	2	2	5	1	3	1	1	1	2	1	2	3	2																	1	2	2	1	2	1	2	2	2	2	2	1	2	2	3	1
35	1	3	2	1	4	1	2	1	1	1	1	1	2	1	2																	2	2	2	2	2	2	2	2	2	2	2	1	2	2	3	2
52	1	1	1	1	4	3	2	1	1	1	2	1	2	3	2																	1	1	1	1	2	2	2	2	1	2	2	2	2	2	3	2
58	1	5	2	1	3	3	3	1	1	1	1	1	1	3	1	2	2	2	2	1	2	3	1	3	2	2	1	1	1	1	2	2	2	1	1	1	1	1	2	2	2	2	1	2	2	3	1
56	1	5	2	1	3	1	3	1	1	1	1	1	2	3	2																	2	2	2	1	1	1	1	2	2	2	2	1	2	2	3	1
27	1	2	1	1	5	1	2	1	1	1	2	1	2	3	2																	2	1	2	2	1	2	2	2	1	2	2	2	2	2	3	2
52	1	5	1	1	4	3	3	1	1	1	1	1	2	2	2																	1	2	1	1	1	1	1	2	2	2	2	1	1	2	3	2
57	1	5	1	1	4	1	3	1	1	1	1	1	1	1	1	2	2	2	2	2	1	1	2	3	2	1	4	1	1	1	2	2	2	1	1	1	1	1	2	2	2	2	1	2	2	3	1
33	1	3	1	1	4	1	3	1	1	1	2	2	2	3	2																	1	2	1	1	1	1	2	2	1	2	2	2	2	2	3	2
31	2	1	2	1	4	2	2	1	2	1	2	2	2	3	2																	2	2	1	1	1	1	1	2	2	2	2	1	2	2	3	1
63	1	5	1	1	4	2	3	1	1	1	1	1	2	1	2																	2	2	2	1	2	1	2	2	2	2	2	2	2	2	3	2
28	1	4	1	1	3	1	2	1	2	2	2	2	2	3	2																	2	2	1	1	2	1	2	2	2	2	2	1	2	2	3	1
33	1	1	2	1	4	1	2	1	1	1	1	1	1	3	1	2	2	1	2	2	2	1	2	3	2	1	3	2	1	2	2	1	2	1	1	2	1	1	1	2	2	2	2	1	2	3	1
33	1	1	1	1	5	1	2	1	2	2	2	2	1	3	1	2	1	2	2	2	2	2	2	3	1	2	1	1	1	1	2	2	2	2	1	1	1	1	1	2	2	2	1	2	2	1	1
30	1	2	1	1	4	1	3	1	1	1	2	2	1	3	1	2	2	2	2	2	1	1	3	3	2	2	1	1	1	1	2	1	2	1	1	1	1	1	1	2	2	1	2	2	2	3	1
46	1	5	1	1	3	1	2	1	1	1	1	2	1	1	1	2	2	1	2	2	2	3	1	2	3	1	3	1	1	1	1	1	1	1	1	1	1	1	1	2	2	2	2	2	2	1	1
30	1	2	1	1	4	1	3	1	1	1	2	2	1	3	1	2	2	2	2	1	2	3	2	3	4	2	3	1	1	1	1	1	2	2	2	1	1	1	1	2	2	2	1	2	1	3	2
63	1	5	1	1	3	3	2	1	1	1	2	2	1	1	1	2	2	2	2	1	2	1	2	3	3	1	2	1	1	1	1	2	2	1	1	2	2	2	1	1	2	2	2	2	2	1	1
45	1	5	1	1	4	3	1	1	1	1	1	1	1	1	1	2	2	2	2	1	1	1	2	2	3	1	3	2	1	2	1	1	1	1	1	1	1	1	2	2	2	2	2	1	2	3	1
30	1	3	1	1	4	1	3	1	1	1	1	2	1	3	1	2	2	2	2	1	2	3	3	3	3	1	1	1	1	1	1	1	2	2	1	2	2	2	1	2	1	2	2	2	1	3	2
31	1	2	1	1	5	1	3	1	2	1	2	2	2	2	2																	1	1	1	1	2	1	2	2	2	2	2	1	2	2	3	2
41	1	5	2	1	4	1	3	1	1	1	2	2	2	3	2																	1	2	1	2	1	2	1	2	1	2	2	1	2	2	3	1
41	1	5	1	1	4	1	3	1	1	1	2	2	2	3	2																	1	2	2	1	2	1	2	1	1	2	2	2	2	1	1	1
21	2	1	2	1	3	1	1	1	2	1	2	2	2	3	2																	1	2	1	1	1	1	1	1	2	2	1	2	2	1	3	1
19	2	1	2	1	4	1	1	1	1	1	2	2	2	3	2																	2	2	2	2	2	1	1	2	2	2	2	1	2	2	2	2
45	1	1	1	1	4	1	3	1	1	1	1	2	2	1	2																	1	2	1	2	2	1	2	2	1	2	2	2	2	2	3	2
43	1	4	2	1	4	1	3	1	1	1	2	2	2	3	2																	1	1	1	1	1	1	1	1	2	1	2	2	2	1	3	1
43	1	5	2	1	4	1	2	1	1	1	2	2	2	2	2																	2	2	2	1	2	1	1	2	2	2	2	1	2	2	2	2
30	1	1	1	1	4	2	2	1	1	1	2	2	1	1	1	2	2	1	2	2	2	1	2	1	1	1	2	1	1	1	2	1	2	1	1	2	2	2	2	1	2	2	1	2	2	3	2
29	1	2	2	1	3	1	2	1	1	1	2	2	1	2	1	2	2	2	2	2	1	1	1	2	2	1	3	1	1	1	2	2	2	1	1	1	1	1	1	2	2	2	2	1	2	3	1
60	1	5	2	1	4	3	3	1	1	1	2	2	1	1	1	2	2	2	2	1	2	1	2	2	3	1	4	1	1	1	2	1	2	1	1	1	1	1	1	1	2	2	2	2	1	3	1
21	2	1	2	1	4	1	1	1	1	1	2	2	1	3	1	2	2	1	2	2	2	3	2	3	1	1	4	1	1	2	2	1	2	1	1	1	1	1	1	2	2	2	1	2	2	3	1
32	1	3	2	1	4	1	2	1	1	1	2	2	1	3	1	2	1	2	2	2	2	1	3	3	3	1	1	1	1	1	2	1	2	1	2	2	1	1	2	2	2	2	1	2	2	3	1
45	2	4	1	1	4	1	3	1	1	1	1	1	1	1	1	1	2	1	1	2	2	1	2	3	2	2	1	1	1	1	1	1	2	2	2	1	1	1	2	2	2	2	1	2	2	3	2
31	1	2	1	1	4	1	2	1	1	1	2	2	1	2	1	2	2	1	2	1	2	3	2	3	4	1	3	1	1	1	1	1	2	1	1	1	1	1	2	2	2	2	1	2	2	3	1
25	2	1	1	2	4	2	2	1	1	1	1	2	1	3	1	2	2	2	2	1	2	3	3	3	2	2	1	1	1	1	2	2	2	2	1	2	1	1	1	1	2	2	2	2	1	3	1
18	2	1	2	1	3	2	1	1	1	1	2	2	1	3	1	2	2	1	2	2	2	1	2	3	1	1	1	1	1	1	2	1	2	2	1	1	2	1	2	2	2	2	2	1	1	3	2
34	1	4	1	1	2	1	2	1	1	1	2	2	1	1	1	2	2	2	2	1	2	3	3	3	3	2	4	1	1	1	1	1	1	2	2	2	1	1	1	1	2	2	1	2	1	3	1
35	1	4	1	1	5	1	3	1	1	1	2	2	1	3	1	2	2	2	2	2	2	3	2	2	3	1	4	1	1	1	2	2	2	1	1	1	1	1	2	2	2	1	2	2	2	3	1
45	1	4	1	1	4	1	3	1	1	1	2	2	1	2	1	2	2	2	2	2	1	3	1	2	1	1	3	1	1	2	2	1	2	1	1	1	1	1	2	1	2	2	2	1	2	3	1
29	1	3	1	1	5	1	3	1	1	1	1	1	1	3	1	2	2	2	2	2	1	3	3	2	1	2	4	1	1	1	2	2	2	1	2	1	1	1	2	1	2	2	2	2	2	3	1
41	1	4	2	1	5	1	3	1	1	1	1	2	2	3	2																	2	2	1	1	1	1	1	2	1	2	2	2	2	2	3	1
35	1	4	1	1	4	1	3	1	1	1	2	2	2	3	2																	1	2	2	2	2	1	1	1	2	1	1	2	2	2	3	1
26	2	1	2	1	3	4	1	1	2	1	2	2	2	3	2																	1	1	1	1	1	1	1	1	2	1	2	2	2	2	3	1
28	1	1	1	1	4	1	3	1	1	1	2	2	2	3	2																	1	2	1	1	1	1	1	1	2	2	2	1	2	2	3	1
30	1	2	1	1	3	1	2	1	1	2	2	2	2	3	2																	2	2	2	1	2	2	2	1	2	2	2	1	2	2	3	2
43	1	4	1	1	4	1	2	1	1	1	2	2	2	3	2																	2	2	1	1	2	2	1	2	2	2	1	2	2	2	3	2
64	1	4	1	2	5	1	3	1	1	1	1	2	2	3	2																	1	1	1	1	1	1	1	2	1	2	1	1	2	1	3	1
25	2	1	1	1	5	1	3	1	2	1	2	2	2	3	2																	2	2	2	1	2	2	2	1	1	2	2	2	2	1	1	2
25	1	2	1	1	2	1	1	1	2	2	2	2	2	2	2																	2	2	2	2	2	2	2	2	2	2	2	1	2	2	1	2
35	1	1	1	1	3	1	2	1	1	1	2	2	2	2	2																	1	2	1	1	2	1	1	2	2	2	2	1	2	2	3	2
48	1	5	1	1	4	1	3	1	2	2	2	2	2	3	2																	1	2	1	1	2	1	1	1	2	2	1	1	2	1	3	1
32	1	4	1	1	2	1	2	1	1	2	2	2	2	3	2																	1	2	1	1	2	1	2	2	2	2	2	1	2	2	3	1
41	1	4	1	1	5	1	3	1	1	1	2	2	2	3	2																	2	2	1	1	1	1	1	2	2	2	2	1	2	2	3	1
32	1	1	1	1	4	2	2	1	1	1	2	2	1	1	1	2	1	2	2	2	2	1	3	3	3	1	4	1	1	2	2	2	2	2	1	2	1	1	2	1	2	2	2	2	2	3	1
32	1	3	1	1	5	1	3	1	1	1	1	1	2	1	2																	1	2	1	1	2	1	1	2	2	2	2	1	2	2	3	1
25	2	1	1	1	4	1	2	1	2	2	2	2	2	3	2																	2	2	2	2	2	2	2	1	1	2	2	2	2	1	2	2
31	2	1	2	1	4	1	2	1	2	1	2	2	2	3	2																	1	2	1	1	1	1	1	1	1	2	2	2	1	2	3	1
37	1	4	2	1	3	1	3	1	1	1	2	2	2	3	2																	1	2	1	1	2	2	1	2	2	2	2	1	2	1	3	2
50	1	4	1	1	4	1	3	1	1	1	2	1	2	3	2																	1	2	1	1	2	2	1	1	2	2	2	1	2	1	3	1
33	1	3	2	1	4	1	3	1	1	1	2	2	2	3	2																	1	1	1	1	1	1	1	1	1	2	2	1	2	1	3	1
27	1	1	1	1	5	1	2	1	2	1	2	2	2	3	2																	1	2	1	1	2	1	1	2	1	2	2	2	2	2	3	2
40	1	4	2	1	3	1	3	1	1	2	2	2	2	2	2																	1	1	1	1	1	1	1	1	2	2	2	1	2	2	3	1
40	1	4	1	1	4	1	3	1	1	1	2	2	2	3	2																	1	2	1	1	1	1	1	2	2	2	2	1	2	2	3	2
28	2	1	2	1	5	1	3	1	2	1	2	2	2	3	2																	1	1	1	1	1	1	1	2	2	2	1	1	2	2	3	1
33	1	3	2	1	3	1	3	1	1	1	2	2	2	2	2																	2	2	1	1	1	1	1	2	2	2	2	1	2	2	3	1
43	1	5	1	1	5	1	3	1	1	2	1	1	2	1	2																	2	2	1	1	1	1	1	2	2	2	2	2	2	2	3	2
34	1	3	2	1	3	1	3	1	1	1	2	1	2	3	2																	1	2	1	1	1	1	1	2	2	2	2	2	1	2	3	1
47	1	5	1	1	5	1	3	1	1	1	1	1	2	2	2																	1	2	1	2	1	1	2	2	2	1	2	1	2	1	3	2
59	1	5	2	1	4	1	3	1	1	1	1	1	2	3	2																	1	2	1	1	1	1	1	2	2	2	2	2	2	2	3	1
47	1	4	2	1	4	1	3	1	1	2	1	1	1	2	1	1	1	1	1	2	2	1	2	1	2	2	1	2	1	1	2	1	2	1	2	2	2	1	1	2	2	1	2	2	1	3	2
25	2	1	1	1	3	1	2	1	2	2	2	1	2	3	2																	2	2	1	1	1	1	1	2	2	2	2	2	1	2	3	1
32	1	2	2	1	4	2	2	1	1	1	2	2	2	2	2																	2	2	1	1	1	1	1	2	2	2	2	2	2	2	3	1
61	1	4	1	1	2	3	2	1	1	1	2	2	2	2	2																	1	2	1	1	2	1	1	1	2	2	2	1	2	2	3	1
41	1	4	1	1	4	1	3	1	1	1	2	1	2	3	2																	1	2	2	1	2	1	2	1	2	1	2	2	2	2	3	2
40	1	4	2	1	4	1	3	1	1	1	1	2	2	1	2																	1	2	1	1	1	1	1	2	2	2	2	2	2	2	3	1
63	1	5	1	1	4	3	3	1	1	1	1	2	2	2	2																	2	2	2	1	1	2	2	2	2	1	2	2	2	2	2	2
70	1	5	1	1	3	1	2	1	2	1	2	2	2	2	2																	2	2	2	2	2	1	2	2	1	2	2	2	2	2	2	2
30	2	1	2	1	4	2	1	1	1	1	2	2	2	1	2																	1	2	1	1	2	2	1	2	1	2	2	1	2	2	3	1
45	1	4	1	1	4	2	3	1	1	1	1	1	2	3	2																	1	2	1	2	2	1	2	2	1	2	2	2	2	2	3	2
50	1	5	1	1	3	1	1	2	1	1	2	2	2	3	2																	1	1	1	1	1	2	2	2	1	2	2	2	2	2	3	1
40	1	4	1	1	4	1	3	1	1	2	2	1	2	2	2																	1	1	1	1	1	1	1	2	2	2	2	1	1	2	3	1
22	2	1	2	1	4	4	1	1	1	1	2	2	2	3	2																	1	2	1	1	2	2	1	2	2	2	2	1	2	1	3	2
34	1	1	1	1	4	2	3	1	1	2	1	2	2	3	2																	2	2	1	2	2	2	1	1	2	1	2	2	2	2	3	2
33	1	1	1	1	4	1	3	1	2	1	1	2	2	3	2																	2	2	2	2	2	2	2	2	2	2	2	1	2	2	3	2
18	2	1	2	1	4	1	1	1	2	2	1	2	2	1	2																	2	2	2	1	2	2	1	1	1	2	2	2	2	1	1	2
23	2	1	2	1	4	4	1	1	2	2	2	2	2	3	2																	1	2	1	1	2	2	1	1	2	1	2	2	2	2	3	2
32	1	1	1	1	3	2	1	2	2	2	2	2	2	3	2																	2	2	2	2	2	2	2	1	1	1	1	1	1	1	2	2
26	2	1	1	1	5	4	1	1	2	1	1	2	2	3	2																	2	2	2	1	2	2	2	2	2	2	2	1	2	2	3	2
35	2	1	2	1	4	1	3	1	1	2	2	2	2	3	2																	1	2	1	1	2	1	1	1	1	2	2	1	2	1	3	2
32	1	3	2	1	4	1	3	2	2	1	2	1	2	3	2																	2	2	1	1	2	2	1	1	2	2	2	1	2	2	3	1
29	1	2	1	1	4	1	3	1	1	2	2	1	2	3	2																	1	2	1	1	1	1	1	2	2	2	2	1	2	2	3	2
29	1	3	1	1	4	1	3	1	1	1	1	1	2	3	2																	2	1	2	2	2	2	1	2	2	2	2	1	2	2	3	1
28	1	2	1	1	4	1	3	1	1	1	1	1	1	3	1	2	2	2	1	2	2	3	2	2	2	1	1	1	1	1	1	1	1	1	1	1	1	1	1	2	2	2	1	2	2	3	1
62	1	4	1	1	3	3	2	1	1	1	2	1	1	1	1	1	2	2	2	2	2	1	6	3	2	2	4	1	1	2	2	2	2	1	2	2	2	2	2	2	1	2	2	2	2	3	2
23	2	1	2	1	4	2	3	1	1	1	2	1	1	3	1	2	2	2	2	2	1	1	3	3	2	1	4	1	1	1	2	2	1	1	1	1	1	1	2	2	2	2	1	1	2	3	1
37	1	4	1	1	4	1	3	1	1	1	2	2	2	3	2																	1	2	1	1	1	1	1	2	2	2	2	1	2	2	3	1
46	1	5	2	1	4	1	3	1	1	1	2	2	2	3	2																	2	2	2	2	2	2	2	2	2	1	2	1	2	2	2	2
41	1	3	1	1	4	1	3	1	1	1	2	1	2	2	2																	1	1	1	2	1	2	1	1	2	2	2	1	2	2	3	2
32	1	3	1	1	4	2	2	1	1	1	1	1	2	3	2																	2	1	2	2	2	2	1	2	2	2	2	1	2	2	3	1
52	1	5	1	1	3	3	2	1	1	1	2	1	2	3	2																	2	2	2	2	2	2	2	1	1	2	2	2	2	1	3	2
35	3	2	2	1	5	1	3	1	1	1	2	1	2	3	2																	1	1	2	1	1	2	1	2	2	2	1	2	2	2	3	1
38	1	3	1	1	4	2	2	1	1	1	1	1	2	3	2																	2	2	2	2	2	2	2	1	1	1	2	2	2	1	3	2
22	2	1	2	1	4	2	2	1	2	1	2	2	2	3	2																	2	2	2	1	1	1	1	1	2	1	2	2	2	1	3	2
50	1	5	1	1	3	3	2	1	1	1	2	2	2	3	2																	2	2	2	2	2	2	2	1	1	2	2	2	2	1	1	2
30	1	3	1	1	4	2	2	1	1	1	1	1	2	3	2																	1	2	2	1	2	2	2	1	2	2	1	2	2	1	3	2
35	1	2	2	1	5	1	3	1	1	1	1	1	1	3	1	2	2	2	1	2	2	2	2	2	3	2	2	1	1	1	1	1	1	2	1	1	1	1	2	2	1	1	2	2	2	3	1
36	1	3	1	1	4	1	3	1	1	1	1	1	2	3	2																	1	2	2	1	1	2	1	1	2	2	1	2	2	2	3	1
26	1	2	1	1	4	2	2	1	1	1	2	1	2	3	2																	1	1	2	1	1	1	1	2	2	2	1	2	2	2	3	1
40	1	5	1	1	3	1	3	1	1	1	1	1	2	3	2																	2	2	2	2	2	2	2	1	1	2	2	2	1	1	1	2
39	1	5	1	1	4	1	3	1	1	1	1	1	1	2	1	2	1	2	2	2	2	1	2	2	2	2	2	1	1	1	2	1	2	2	1	1	1	1	2	2	2	1	2	2	2	3	1
43	1	5	1	1	3	2	1	1	1	1	1	1	2	3	2																	2	2	2	2	2	2	2	1	2	1	2	2	2	1	3	1
44	1	5	1	1	3	2	2	1	1	1	1	1	2	3	2																	2	2	2	2	2	2	2	1	1	2	2	2	2	1	3	1
48	1	3	1	1	4	1	2	1	1	1	1	1	2	3	2																	1	2	2	2	2	2	2	1	2	1	2	2	2	1	3	2
31	1	2	1	1	4	1	2	1	1	1	1	1	2	3	2																	1	1	2	1	2	1	1	2	2	1	2	2	2	2	3	1
35	1	4	1	1	4	1	2	1	1	1	1	1	2	3	2																	2	2	2	2	2	2	2	1	1	2	2	2	2	1	3	1
37	1	3	1	1	4	1	2	1	1	1	1	1	2	3	2																	2	2	2	2	2	2	2	2	2	2	1	2	2	2	3	2
32	1	4	1	1	4	2	1	1	1	1	1	1	2	3	2																	1	1	2	2	1	1	1	2	2	2	1	2	2	2	3	1
52	1	5	1	1	3	3	2	1	1	1	1	1	2	3	2																	1	2	2	2	2	2	1	2	2	2	1	2	2	2	3	1
35	1	4	1	1	4	2	2	1	1	1	1	1	2	3	2																	1	2	2	2	2	2	1	2	2	2	1	2	2	2	3	1
48	1	5	1	1	3	3	2	1	1	1	1	1	2	3	2																	2	2	2	2	2	2	2	1	1	2	2	2	2	1	3	1
34	1	4	1	1	4	2	2	1	1	1	1	1	2	3	2																	1	2	2	2	2	2	1	1	2	1	2	2	2	1	3	1
27	1	2	1	1	4	2	2	1	1	1	1	1	2	3	2																	1	2	2	1	1	2	1	2	2	2	1	2	2	1	3	1
32	1	2	1	1	4	2	2	1	1	1	1	1	2	3	2																	1	2	2	2	2	1	1	2	2	2	2	2	1	1	3	1
26	2	1	2	1	4	2	1	1	2	1	2	2	2	3	2																	1	2	2	1	1	1	1	1	2	2	1	2	2	1	3	1
35	1	2	1	1	4	1	2	1	1	1	1	1	2	3	2																	1	2	2	1	1	2	2	2	2	1	2	2	2	2	3	1
28	1	2	1	1	4	2	2	1	1	1	1	1	2	3	2																	1	2	2	2	2	2	2	2	2	2	1	2	2	2	3	1
25	1	2	1	1	4	1	2	1	1	1	2	1	2	3	2																	2	2	2	2	2	2	2	2	2	1	2	2	2	2	3	1
46	2	1	2	1	3	2	2	1	1	1	2	2	2	3	2																	1	2	1	1	1	2	1	2	2	2	2	2	2	1	3	1
43	1	4	1	1	3	1	3	1	1	1	1	1	2	1	2																	1	2	2	1	2	1	1	2	2	2	1	2	2	2	3	2
33	1	1	2	1	3	1	2	1	1	1	2	2	2	3	2																	1	2	1	1	1	1	1	1	2	2	1	2	2	1	1	2
47	1	4	1	1	4	1	3	1	1	1	1	2	2	3	2																	2	2	1	2	2	2	2	2	1	1	2	2	2	2	3	2
33	1	2	2	1	4	1	3	1	1	1	1	1	1	1	1	2	2	2	2	2	2	1	2	2	3	1	4	2	3	2	2	1	1	1	1	1	1	1	2	2	2	1	2	2	1	3	1
41	1	4	1	1	4	2	3	1	1	1	1	1	2	2	2																	2	2	1	1	1	2	2	2	1	2	2	2	2	2	2	2
28	2	1	1	1	3	1	2	1	2	2	2	2	2	3	2																	2	2	2	1	2	1	1	1	1	2	2	2	2	1	3	2
30	1	1	2	1	5	1	3	1	1	1	1	1	1	1	1	2	2	2	2	1	2	1	3	2	2	1	1	1	1	1	2	2	2	2	1	2	1	2	2	2	2	2	1	2	2	2	1
58	1	5	1	1	4	1	3	1	2	1	2	1	2	1	2																	1	2	2	1	2	1	1	2	1	2	2	2	2	2	3	1
68	1	5	2	1	4	2	3	1	1	1	1	1	1	1	1	2	1	2	2	2	2	3	3	2	2	1	1	1	1	1	2	2	2	1	2	2	1	1	2	1	2	2	2	2	2	3	1
41	1	3	1	1	3	1	3	1	1	1	2	1	2	1	2																	2	2	2	2	2	2	2	2	1	2	2	1	2	2	2	2
58	1	1	1	1	2	4	1	2	2	2	2	2	2	3	2																	1	1	2	2	2	2	2	2	2	2	2	2	1	1	3	2
29	2	1	2	1	4	2	3	1	1	1	1	1	1	1	1	2	2	2	2	1	2	1	3	3	2	2	1	1	1	1	2	1	2	2	1	2	1	2	2	2	2	2	1	2	2	3	2
40	2	5	1	1	3	1	1	1	2	2	2	2	2	3	2																	2	1	1	1	1	1	2	1	2	2	1	2	2	1	3	1
48	1	4	2	2	4	2	1	1	1	1	2	2	2	3	2																	1	2	1	1	2	2	1	2	2	1	2	1	2	2	3	1
40	1	4	1	1	4	2	3	1	1	1	2	1	2	3	2																	2	2	2	2	2	2	2	2	2	2	2	1	2	2	3	1
65	1	4	2	1	1	3	1	2	2	2	2	2	2	3	2																	2	2	1	2	2	2	2	2	1	2	1	1	2	2	3	2
27	1	3	2	1	4	2	3	1	1	1	1	1	2	3	2																	1	2	1	1	1	1	1	2	1	2	1	1	2	2	3	1
39	1	1	1	1	4	1	3	1	1	1	1	1	2	3	2																	1	1	1	1	1	1	1	1	1	2	2	1	2	2	3	1
45	1	5	2	1	4	1	3	1	1	1	2	2	2	1	2																	1	2	1	1	1	1	1	2	2	2	2	1	2	2	3	1
38	1	4	1	1	4	1	3	1	1	1	2	2	2	1	2																	1	2	2	2	2	2	2	2	2	2	2	1	2	1	3	2
70	1	5	2	1	4	3	3	1	1	1	1	1	2	3	2																	1	1	1	1	2	1	2	1	2	2	2	1	1	2	3	2
62	1	5	1	1	4	3	3	1	1	2	1	1	2	2	2																	1	2	2	1	1	1	1	1	2	2	2	2	2	2	3	2
35	1	1	1	1	4	1	3	1	1	2	2	1	2	3	2																	1	2	1	1	2	1	1	1	1	2	2	1	2	1	1	1
29	2	1	1	1	5	1	3	1	1	1	1	2	1	1	1	2	2	2	2	1	2	1	2	3	2	1	1	1	1	1	2	1	2	1	1	1	1	1	2	2	2	2	1	2	2	3	1
36	1	4	1	1	4	1	3	1	1	1	2	1	2	3	2																	2	2	1	1	2	2	1	2	2	2	1	1	2	2	3	2
27	1	3	1	1	4	1	2	1	1	1	2	2	2	2	2																	1	2	1	1	1	1	1	2	2	1	2	2	2	2	3	1
37	1	3	1	1	4	1	3	1	1	1	2	2	2	3	2																	2	2	1	1	1	1	2	1	1	2	2	2	2	1	3	2
25	2	1	2	1	3	1	2	1	2	2	2	2	2	3	2																	1	2	1	1	1	1	2	2	2	1	2	2	2	2	3	1
28	1	2	1	1	5	2	3	1	1	2	2	2	2	3	2																	1	2	1	1	2	1	1	2	2	1	2	2	2	2	3	1
32	1	2	2	1	4	2	3	1	1	1	1	1	2	3	2																	1	2	1	1	2	1	1	2	2	2	2	2	2	2	2	2
40	1	4	2	1	4	1	3	1	1	1	1	1	1	3	1	2	1	2	2	2	2	3	1	3	2	1	3	2	3	1	2	1	2	1	1	1	1	1	2	2	2	2	1	2	2	3	1
23	2	1	2	1	4	2	1	1	2	1	2	2	2	3	2																	2	2	1	1	2	2	1	2	2	2	2	1	1	2	3	1
24	2	1	1	1	4	1	2	1	2	1	2	1	2	3	2																	2	2	2	2	2	2	2	2	2	2	1	2	2	2	2	2
50	1	4	1	1	4	1	3	1	1	1	1	1	1	1	1	2	2	2	2	2	2	1	2	2	3	1	1	1	1	2	2	1	2	1	1	1	1	1	1	2	2	2	2	2	2	3	2
55	1	4	2	1	5	1	3	1	1	1	1	1	2	3	2																	2	2	2	1	1	1	1	2	1	2	2	2	2	2	3	2
23	2	1	1	1	4	2	2	1	1	1	2	2	2	3	2																	2	2	2	1	2	2	1	1	2	2	1	1	2	2	3	2
46	1	5	1	1	4	1	3	1	1	1	1	1	2	3	2																	1	2	2	1	2	1	1	2	2	2	2	2	2	2	3	1
28	2	1	1	1	5	1	3	1	1	1	2	1	2	2	2																	1	1	1	1	2	2	2	2	2	2	2	2	2	2	2	2
37	1	5	1	1	5	1	3	1	1	1	2	1	2	3	2																	1	2	1	1	2	1	2	2	1	2	2	2	2	2	3	2
23	2	1	2	1	3	1	1	1	2	1	2	2	2	3	2																	2	2	1	1	1	1	1	2	2	2	2	1	2	2	3	1
38	1	4	2	1	4	1	3	1	1	1	1	1	2	3	2																	1	1	1	1	1	1	1	2	2	2	2	2	2	2	3	1
26	2	1	1	1	4	1	1	1	2	1	2	1	2	3	2																	2	2	1	1	1	2	2	1	1	2	2	1	2	2	3	2
51	1	4	2	1	5	2	3	1	1	1	2	1	2	2	2																	1	2	1	1	1	1	1	1	2	2	2	1	2	2	3	1
37	1	4	2	1	4	1	3	1	1	1	1	1	2	2	2																	1	2	2	2	2	1	1	1	2	2	2	2	2	2	3	1
36	1	3	1	1	4	1	3	1	1	1	2	1	2	2	2																	2	1	2	2	2	2	2	2	1	2	2	2	2	2	3	2
34	1	4	1	1	4	1	2	1	1	1	1	1	2	1	2																	1	1	2	1	1	1	1	1	1	2	1	2	1	2	3	1
35	1	3	1	1	5	1	3	1	1	1	2	1	2	1	2																	1	2	2	2	1	1	1	1	2	2	2	1	2	2	3	2
42	1	4	1	1	4	1	3	1	1	1	1	2	2	3	2																	1	2	1	1	1	1	1	1	1	2	2	2	2	2	3	1
59	1	5	1	1	4	1	3	1	1	1	1	1	1	1	1	2	2	2	2	1	2	1	2	3	2	1	1	1	1	1	1	1	1	1	1	2	1	1	1	2	2	2	1	2	1	3	1
26	2	1	1	1	4	1	2	1	2	1	1	1	1	1	1	2	2	2	2	2	1	1	2	2	3	2	1	1	1	2	2	1	2	2	1	1	1	1	2	2	2	2	1	2	2	3	1
